# Supplementary material for: Copy Number Variation Mapping and Genomic Variation of Autochthonous and Commercial Turkey Populations
Source: Front Genet. 2019 Oct 29;10:982. doi: 10.3389/fgene.2019.00982 (PMC6828962; doi:10.3389/fgene.2019.00982)
Supplement: Supplementary Table S1 — CNVs identified in each Turkey population. [file Table_1.xlsx]

## Sheet: BR
CHR	START	END	STATE	ID	Breed	Length
chr1	7922165	7937254	3	BR17	BR	15089
chr1	7933960	7940720	3	BR8	BR	6760
chr1	8481978	8577460	3	BR2	BR	95482
chr1	10176883	10189379	3	BR6	BR	12496
chr1	10227729	10235905	3	BR19	BR	8176
chr1	16144161	16153854	3	BR8	BR	9693
chr1	16148799	16152419	0	BR16	BR	3620
chr1	16592484	16598578	3	BR8	BR	6094
chr1	22887390	22922402	3	BR11	BR	35012
chr1	22911402	22917158	3	BR17	BR	5756
chr1	23067439	23074128	3	T02	BR	6689
chr1	26682440	26791346	3	T01	BR	108906
chr1	26682440	26845248	3	T07	BR	162808
chr1	26682440	26847619	3	BR4	BR	165179
chr1	26682440	26849031	3	BR12	BR	166591
chr1	26682440	26849031	3	BR18	BR	166591
chr1	26682440	26849031	3	BR19	BR	166591
chr1	26682440	26850322	3	BR20	BR	167882
chr1	26682440	26850322	3	BR21	BR	167882
chr1	26682440	26853466	3	BR16	BR	171026
chr1	26682440	26853466	3	BR6	BR	171026
chr1	26682440	26853466	3	BR7	BR	171026
chr1	26682440	26853466	3	T02	BR	171026
chr1	26683237	26853466	3	T03	BR	170229
chr1	26687725	26849031	3	BR8	BR	161306
chr1	26694094	26849031	3	T06	BR	154937
chr1	26695725	26853466	3	BR1	BR	157741
chr1	26827810	26853466	3	T01	BR	25656
chr1	28244436	28247433	3	BR19	BR	2997
chr1	31645824	31650530	3	BR19	BR	4706
chr1	37988460	38007698	3	BR5	BR	19238
chr1	42399971	42410925	3	T05	BR	10954
chr1	54366632	54368984	0	BR8	BR	2352
chr1	57149214	57151374	3	BR5	BR	2160
chr1	60502226	60513709	3	BR3	BR	11483
chr1	65671067	65674456	3	BR8	BR	3389
chr1	66693155	66697641	3	BR5	BR	4486
chr1	70731349	70741018	3	T03	BR	9669
chr1	70733318	70741018	3	BR18	BR	7700
chr1	71582761	71588740	3	BR18	BR	5979
chr1	76359079	76374993	3	BR5	BR	15914
chr1	76362745	76374993	3	BR12	BR	12248
chr1	76362745	76374993	3	BR18	BR	12248
chr1	76362745	76374993	3	T04	BR	12248
chr1	76362745	76374993	3	T05	BR	12248
chr1	76362745	76388935	3	T03	BR	26190
chr1	89922081	89926884	3	BR17	BR	4803
chr1	96475418	96480177	3	T02	BR	4759
chr1	99169248	99174083	3	BR13	BR	4835
chr1	99904908	99927304	0	BR20	BR	22396
chr1	99904908	99927304	0	BR8	BR	22396
chr1	99904908	99927304	0	T08	BR	22396
chr1	99906808	99927304	0	BR11	BR	20496
chr1	99906808	99927304	0	BR12	BR	20496
chr1	99906808	99927304	0	BR18	BR	20496
chr1	99906808	99927304	0	BR2	BR	20496
chr1	99906808	99927304	0	BR6	BR	20496
chr1	99906808	99927304	0	T06	BR	20496
chr1	112977148	112980391	0	T02	BR	3243
chr1	113189554	113195461	3	BR2	BR	5907
chr1	116504763	116508222	0	T04	BR	3459
chr1	118724029	118731745	3	BR2	BR	7716
chr1	119894795	119911679	1	T04	BR	16884
chr1	119894795	119918951	1	BR3	BR	24156
chr1	128525115	128560412	3	BR2	BR	35297
chr1	128757436	128774914	3	T02	BR	17478
chr1	128866944	128872623	3	BR20	BR	5679
chr1	129560034	129562401	4	BR22	BR	2367
chr1	134275805	134290609	3	T07	BR	14804
chr1	134594357	134612649	3	BR15	BR	18292
chr1	144585722	144588716	3	T06	BR	2994
chr1	145126320	145142566	1	T06	BR	16246
chr1	145127514	145142566	1	BR10	BR	15052
chr1	145252933	145266528	3	BR5	BR	13595
chr1	145453291	145455865	0	T01	BR	2574
chr1	145466178	145680695	1	BR19	BR	214517
chr1	145467609	145474358	0	T11	BR	6749
chr1	145467609	145477023	0	T07	BR	9414
chr1	145469784	145475556	0	T06	BR	5772
chr1	145469784	145496626	1	BR10	BR	26842
chr1	145540545	145597155	1	BR10	BR	56610
chr1	145623590	145680695	1	BR1	BR	57105
chr1	145623590	145680695	1	BR3	BR	57105
chr1	145641177	145679631	1	T06	BR	38454
chr1	145718322	145726402	3	BR17	BR	8080
chr1	147581606	147588653	3	BR5	BR	7047
chr1	147582468	147591416	3	BR12	BR	8948
chr1	151074010	151079986	3	T03	BR	5976
chr1	153318392	153337183	3	BR16	BR	18791
chr1	153318392	153350651	3	BR2	BR	32259
chr1	153425889	153430199	0	BR20	BR	4310
chr1	153425889	153430199	0	BR8	BR	4310
chr1	156567229	156577508	0	T04	BR	10279
chr1	156567229	156577508	0	T08	BR	10279
chr1	158838017	158851090	3	BR5	BR	13073
chr1	159361802	159373857	3	T11	BR	12055
chr1	160870756	160875227	3	T05	BR	4471
chr1	164545034	164548006	3	BR3	BR	2972
chr1	167798097	167801361	4	BR16	BR	3264
chr1	173055018	173062794	3	T08	BR	7776
chr1	173846588	173865417	3	T08	BR	18829
chr1	183467366	183472942	0	BR12	BR	5576
chr1	183470390	183472942	0	BR13	BR	2552
chr1	183470390	183472942	0	BR6	BR	2552
chr1	183470390	183473834	0	BR17	BR	3444
chr1	183470390	183473834	0	BR19	BR	3444
chr1	183470390	183473834	0	BR20	BR	3444
chr1	183470390	183473834	0	BR8	BR	3444
chr1	183470390	183473834	0	BR9	BR	3444
chr1	186853468	186857035	3	T03	BR	3567
chr1	188922669	188932121	3	BR5	BR	9452
chr1	188931440	188939104	3	BR16	BR	7664
chr1	189291334	189294393	0	BR8	BR	3059
chr2	5219564	5222153	3	BR9	BR	2589
chr2	15911586	15915273	3	BR1	BR	3687
chr2	17128413	17132061	4	BR20	BR	3648
chr2	18475815	18482768	3	BR12	BR	6953
chr2	18673385	18681194	3	BR15	BR	7809
chr2	24020582	24024087	3	BR15	BR	3505
chr2	27077421	27086893	3	BR5	BR	9472
chr2	34358595	34375476	3	BR2	BR	16881
chr2	37415211	37420447	3	BR17	BR	5236
chr2	42604981	42606860	0	BR12	BR	1879
chr2	42604981	42606860	0	BR13	BR	1879
chr2	42604981	42606860	0	BR19	BR	1879
chr2	42604981	42606860	0	T03	BR	1879
chr2	42604981	42606860	0	T05	BR	1879
chr2	42604981	42606860	0	T06	BR	1879
chr2	42604981	42606860	0	T07	BR	1879
chr2	42604981	42606860	0	T08	BR	1879
chr2	42604981	42606860	0	T11	BR	1879
chr2	45978820	45981360	3	BR5	BR	2540
chr2	48525718	48529104	3	BR9	BR	3386
chr2	52298924	52302355	3	T10	BR	3431
chr2	61634817	61641525	4	BR2	BR	6708
chr2	61634817	61641525	3	BR5	BR	6708
chr2	61634817	61641525	4	BR8	BR	6708
chr2	70958645	70967792	3	BR2	BR	9147
chr2	71056575	71149050	1	BR3	BR	92475
chr2	71405255	71480264	3	BR13	BR	75009
chr2	72167387	72173022	0	BR19	BR	5635
chr2	72168230	72173022	0	T05	BR	4792
chr2	72171168	72173022	0	BR1	BR	1854
chr2	72171168	72173022	0	BR21	BR	1854
chr2	72171168	72173022	0	BR3	BR	1854
chr2	72171168	72173022	0	BR4	BR	1854
chr2	72171168	72173022	0	T03	BR	1854
chr2	72171168	72173022	0	T04	BR	1854
chr2	72171168	72173022	0	T08	BR	1854
chr2	72171168	72173022	0	T11	BR	1854
chr2	75011681	75028787	3	BR6	BR	17106
chr2	75014102	75028787	3	BR11	BR	14685
chr2	75014102	75030191	3	BR2	BR	16089
chr2	77494673	77497553	4	BR20	BR	2880
chr2	80627540	80633076	1	BR9	BR	5536
chr2	80627540	80637879	1	BR2	BR	10339
chr2	81267963	81275681	3	BR8	BR	7718
chr2	85544573	85548923	3	T10	BR	4350
chr2	89161631	89168390	3	BR20	BR	6759
chr2	93803714	93810023	3	BR5	BR	6309
chr2	93881889	93896781	3	BR15	BR	14892
chr2	94725986	94728196	3	BR13	BR	2210
chr2	100835969	100837992	3	BR21	BR	2023
chr2	107844257	107860384	0	BR5	BR	16127
chr3	1505245	1535484	3	BR22	BR	30239
chr3	5940867	5954586	3	BR5	BR	13719
chr3	9927898	9929717	3	BR12	BR	1819
chr3	15925288	15934263	3	T08	BR	8975
chr3	17882440	17891666	3	BR5	BR	9226
chr3	18456941	18460713	3	BR4	BR	3772
chr3	20358570	20362176	3	BR20	BR	3606
chr3	20396386	20399251	0	BR15	BR	2865
chr3	20396386	20399251	0	BR16	BR	2865
chr3	20396386	20399251	0	BR18	BR	2865
chr3	20396386	20399251	0	BR19	BR	2865
chr3	20396386	20399251	0	BR3	BR	2865
chr3	20396386	20399251	0	BR4	BR	2865
chr3	20396386	20399251	0	BR7	BR	2865
chr3	20396386	20399251	0	BR8	BR	2865
chr3	20396386	20399251	0	BR9	BR	2865
chr3	20396386	20399251	0	T10	BR	2865
chr3	27995421	27999394	3	T11	BR	3973
chr3	36028710	36037604	3	BR17	BR	8894
chr3	39031489	39034175	4	BR2	BR	2686
chr3	39287656	39298796	3	BR5	BR	11140
chr3	39777193	39780968	4	BR8	BR	3775
chr3	39815622	39834399	1	BR3	BR	18777
chr3	43229149	43235266	3	BR2	BR	6117
chr3	50945000	50954799	3	T11	BR	9799
chr3	55017528	55019465	3	T02	BR	1937
chr3	55017528	55019465	3	T07	BR	1937
chr3	67343836	67386695	1	T03	BR	42859
chr3	71886984	71889998	0	BR2	BR	3014
chr3	75434645	75438080	3	BR15	BR	3435
chr3	75434645	75438080	3	BR8	BR	3435
chr3	75434645	75446765	3	BR5	BR	12120
chr3	76825165	76835452	0	BR2	BR	10287
chr3	89188121	89191687	0	T10	BR	3566
chr3	92157051	92163893	3	T02	BR	6842
chr3	92781108	92787650	3	BR21	BR	6542
chr3	92900598	92922783	3	T07	BR	22185
chr4	126030	144484	3	BR5	BR	18454
chr4	135422	147398	3	BR22	BR	11976
chr4	2848089	2865302	0	BR8	BR	17213
chr4	3018226	3034989	1	BR16	BR	16763
chr4	3018226	3034989	1	BR9	BR	16763
chr4	3018226	3041291	1	BR15	BR	23065
chr4	3024232	3034989	0	BR8	BR	10757
chr4	3033481	3041291	1	T10	BR	7810
chr4	3317979	3323973	3	BR4	BR	5994
chr4	3317979	3323973	3	T06	BR	5994
chr4	6590368	6593151	3	BR5	BR	2783
chr4	8014799	8024542	3	BR13	BR	9743
chr4	8950261	8952256	0	BR10	BR	1995
chr4	8950261	8952256	0	BR11	BR	1995
chr4	8950261	8952256	0	BR12	BR	1995
chr4	8950261	8952256	0	BR18	BR	1995
chr4	8950261	8952256	0	BR21	BR	1995
chr4	8950261	8952256	0	BR22	BR	1995
chr4	8950261	8952256	0	BR7	BR	1995
chr4	8950261	8952256	0	T04	BR	1995
chr4	8950261	8952256	0	T05	BR	1995
chr4	8950261	8952256	0	T06	BR	1995
chr4	8950261	8952256	0	T08	BR	1995
chr4	8950261	8952256	0	T11	BR	1995
chr4	14361531	14373504	3	BR20	BR	11973
chr4	15738637	15754012	3	T05	BR	15375
chr4	20072259	20074840	3	BR4	BR	2581
chr4	23012197	23017745	3	T05	BR	5548
chr4	27289899	27301840	3	T08	BR	11941
chr4	28816102	28818066	3	BR1	BR	1964
chr4	38038439	38040092	3	BR1	BR	1653
chr4	38536987	38564912	3	T01	BR	27925
chr4	38536987	38566777	3	T02	BR	29790
chr4	38548698	38564912	3	T07	BR	16214
chr4	39410465	39414516	3	BR4	BR	4051
chr4	41526040	41530459	0	BR9	BR	4419
chr4	41855086	41862649	3	BR22	BR	7563
chr4	41855086	41873438	3	BR13	BR	18352
chr4	55607672	55611023	3	BR17	BR	3351
chr4	56931608	56940061	3	T07	BR	8453
chr4	57091658	57094192	3	BR20	BR	2534
chr4	61199389	61203306	3	T05	BR	3917
chr4	63280973	63284297	3	T08	BR	3324
chr4	63830569	63836380	0	BR10	BR	5811
chr4	63830569	63836380	0	BR11	BR	5811
chr4	63830569	63836380	0	BR18	BR	5811
chr4	63830569	63836380	0	BR19	BR	5811
chr4	63830569	63836380	0	BR9	BR	5811
chr4	63830569	63836380	0	T03	BR	5811
chr4	63830569	63836380	0	T05	BR	5811
chr4	63830569	63836380	0	T07	BR	5811
chr4	63830569	63836380	0	T10	BR	5811
chr4	63830569	63836380	0	T11	BR	5811
chr4	63830569	63837531	0	BR1	BR	6962
chr4	63830569	63837531	0	BR12	BR	6962
chr4	63830569	63837531	0	BR13	BR	6962
chr4	63830569	63837531	0	BR15	BR	6962
chr4	63830569	63837531	0	BR16	BR	6962
chr4	63830569	63837531	0	BR20	BR	6962
chr4	63830569	63837531	0	BR3	BR	6962
chr4	63830569	63837531	0	BR5	BR	6962
chr4	63830569	63837531	0	BR8	BR	6962
chr4	63830569	63837531	0	T08	BR	6962
chr4	63831692	63837531	0	BR2	BR	5839
chr4	63850913	63854111	0	BR1	BR	3198
chr4	63850913	63854111	0	BR10	BR	3198
chr4	63850913	63854111	0	BR11	BR	3198
chr4	63850913	63854111	0	BR12	BR	3198
chr4	63850913	63854111	0	BR13	BR	3198
chr4	63850913	63854111	0	BR15	BR	3198
chr4	63850913	63854111	0	BR16	BR	3198
chr4	63850913	63854111	0	BR18	BR	3198
chr4	63850913	63854111	0	BR19	BR	3198
chr4	63850913	63854111	0	BR2	BR	3198
chr4	63850913	63854111	0	BR20	BR	3198
chr4	63850913	63854111	0	BR3	BR	3198
chr4	63850913	63854111	0	BR5	BR	3198
chr4	63850913	63854111	0	BR8	BR	3198
chr4	63850913	63854111	0	BR9	BR	3198
chr4	63850913	63854111	0	T03	BR	3198
chr4	63850913	63854111	0	T05	BR	3198
chr4	63850913	63854111	0	T07	BR	3198
chr4	63850913	63854111	0	T10	BR	3198
chr4	65251761	65254062	4	T05	BR	2301
chr4	68446449	68455243	3	BR1	BR	8794
chr4	68446449	68456226	3	BR16	BR	9777
chr4	68492031	68497604	0	BR19	BR	5573
chr4	68492031	68497604	0	T10	BR	5573
chr5	665819	676951	3	T03	BR	11132
chr5	665819	681678	3	T01	BR	15859
chr5	1823989	1827868	3	BR22	BR	3879
chr5	5471826	5473473	1	T01	BR	1647
chr5	6215006	6222051	3	BR20	BR	7045
chr5	6215006	6224026	3	BR5	BR	9020
chr5	6221412	6224026	3	BR13	BR	2614
chr5	6221412	6224026	3	BR15	BR	2614
chr5	6221412	6224026	3	BR8	BR	2614
chr5	15841098	15842835	0	BR17	BR	1737
chr5	15841098	15842835	0	BR22	BR	1737
chr5	15841098	15842835	0	T10	BR	1737
chr5	16471856	16477433	3	BR5	BR	5577
chr5	18948643	18954738	3	BR5	BR	6095
chr5	22380877	22384735	0	T10	BR	3858
chr5	26307560	26310308	3	BR2	BR	2748
chr5	27240344	27242781	0	BR15	BR	2437
chr5	28426373	28437783	3	BR5	BR	11410
chr5	32225268	32238737	1	BR3	BR	13469
chr5	40586881	40623437	1	T11	BR	36556
chr5	42210886	42226915	3	BR5	BR	16029
chr5	42452468	42457426	3	BR2	BR	4958
chr5	42631656	42642713	3	T01	BR	11057
chr5	54820105	54822932	3	T08	BR	2827
chr5	58399384	58401824	3	BR1	BR	2440
chr6	5796082	5804312	3	BR18	BR	8230
chr6	5799441	5804312	3	BR22	BR	4871
chr6	5799441	5805858	3	BR6	BR	6417
chr6	14586204	14590211	4	T03	BR	4007
chr6	14600203	14606631	3	BR18	BR	6428
chr6	18001371	18004293	4	T01	BR	2922
chr6	40494982	40499309	3	BR9	BR	4327
chr6	40500877	40505266	4	BR20	BR	4389
chr6	40833296	40839540	3	BR5	BR	6244
chr6	42503718	42512655	4	BR2	BR	8937
chr6	47651111	47653069	3	BR15	BR	1958
chr7	6834312	6839164	3	BR18	BR	4852
chr7	28044621	28054359	3	T11	BR	9738
chr7	28049777	28054359	3	BR1	BR	4582
chr7	28951167	28963444	1	T10	BR	12277
chr7	28957054	28963444	0	T11	BR	6390
chr7	31981806	31990830	0	BR18	BR	9024
chr7	31981806	31990830	0	BR22	BR	9024
chr7	32002059	32006325	0	BR18	BR	4266
chr7	32002059	32006325	0	BR22	BR	4266
chr8	4192543	4206434	3	BR15	BR	13891
chr8	25510539	25516444	3	T10	BR	5905
chr8	30004672	30020930	0	T10	BR	16258
chr9	5887924	5892350	3	BR5	BR	4426
chr9	6154917	6193777	3	BR15	BR	38860
chr9	6173372	6179303	0	T10	BR	5931
chr9	6188923	6195521	3	BR6	BR	6598
chr9	7080817	7091745	3	T08	BR	10928
chr9	7814533	7819003	4	BR9	BR	4470
chr10	1682691	1687484	3	T04	BR	4793
chr10	2270492	2298097	3	BR2	BR	27605
chr10	2282298	2294123	3	BR15	BR	11825
chr10	8569723	8574817	4	BR7	BR	5094
chr10	22160032	22166228	0	T03	BR	6196
chr11	1004126	1012388	3	BR12	BR	8262
chr11	2089228	2091747	3	T05	BR	2519
chr11	2115253	2116625	3	T06	BR	1372
chr11	2115253	2116625	3	T07	BR	1372
chr11	9452030	9458996	3	BR17	BR	6966
chr11	13300055	13304835	1	T11	BR	4780
chr11	18811730	18862348	1	BR13	BR	50618
chr11	18985991	19010335	1	BR15	BR	24344
chr11	18988645	19010335	1	BR16	BR	21690
chr11	18990456	19007858	1	BR22	BR	17402
chr11	18993135	19007858	1	BR12	BR	14723
chr11	18993135	19007858	1	BR21	BR	14723
chr11	18993135	19010844	1	BR19	BR	17709
chr12	8155779	8167618	3	T05	BR	11839
chr12	15284506	15290066	3	BR15	BR	5560
chr12	15284506	15290066	3	T05	BR	5560
chr12	15285545	15289335	3	BR9	BR	3790
chr12	18988164	18990974	3	BR4	BR	2810
chr12	18988164	18990974	3	T04	BR	2810
chr13	1598277	1601916	1	BR3	BR	3639
chr13	3916361	3920377	3	BR5	BR	4016
chr13	14821409	14826733	1	BR20	BR	5324
chr13	17713007	17732073	3	BR8	BR	19066
chr13	18063929	18067240	4	BR5	BR	3311
chr13	19037402	19045279	3	BR2	BR	7877
chr14	8870835	8881172	3	BR8	BR	10337
chr14	13565449	13566670	0	T03	BR	1221
chr14	15433611	15437716	3	T08	BR	4105
chr15	1478085	1486467	3	BR15	BR	8382
chr15	9016041	9019563	0	BR21	BR	3522
chr15	9016041	9019563	0	BR9	BR	3522
chr16	2670761	2676883	3	BR17	BR	6122
chr16	4207196	4209316	0	BR11	BR	2120
chr16	4207196	4209316	0	BR12	BR	2120
chr16	4207196	4209316	0	BR15	BR	2120
chr16	4207196	4209316	0	BR16	BR	2120
chr16	4207196	4209316	0	BR18	BR	2120
chr16	4207196	4209316	0	BR19	BR	2120
chr16	4207196	4209316	0	BR20	BR	2120
chr16	4207196	4209316	0	BR21	BR	2120
chr16	4207196	4209316	0	BR5	BR	2120
chr16	4207196	4209316	0	BR8	BR	2120
chr16	4207196	4209316	0	BR9	BR	2120
chr16	4207196	4209316	0	T06	BR	2120
chr17	9063263	9066436	0	BR5	BR	3173
chr18	277403	284756	0	T05	BR	7353
chr19	1515095	1516452	3	BR16	BR	1357
chr19	2775789	2777259	1	BR19	BR	1470
chr22	999	53628	3	BR5	BR	52629
chr22	5386977	5390010	3	T03	BR	3033
chr22	5386977	5390010	3	T10	BR	3033
chr22	6591022	6594634	3	BR12	BR	3612
chr22	6592565	6594634	3	BR6	BR	2069
chr22	8249345	8269884	3	T10	BR	20539
chr24	2360508	2413638	3	T10	BR	53130
chr24	2462666	2543220	3	T10	BR	80554
chr25	3524942	3530365	3	BR18	BR	5423
chr25	3526302	3528756	4	BR5	BR	2454
chr25	4913486	4922403	3	BR2	BR	8917
chr28	1111429	1115770	3	BR15	BR	4341
chr29	4317255	4326960	3	BR8	BR	9705
chr30	2127048	2129066	3	T06	BR	2018
chr30	2145710	2150013	1	BR3	BR	4303
chr30	2257012	2258971	3	BR1	BR	1959

## Sheet: BrCI
CHR	START	END	STATE	ID	Breed	Length
1	21015003	21017566	1	BrCI_008	BrCl	2563
1	35665406	35690992	0	BrCI_002	BrCl	25586
1	35937436	35940467	0	BrCI_001	BrCl	3031
1	35937436	35946666	0	BrCI_003	BrCl	9230
1	50501291	50506041	3	BrCI_006	BrCl	4750
1	60207061	60211406	0	BrCI_001	BrCl	4345
1	60207061	60211406	0	BrCI_003	BrCl	4345
1	97908754	97916792	3	BrCI_003	BrCl	8038
1	104207641	104212579	3	BrCI_006	BrCl	4938
1	109803677	109808731	3	BrCI_008	BrCl	5054
1	123997252	123999250	0	BrCI_001	BrCl	1998
1	123997252	123999250	0	BrCI_003	BrCl	1998
1	143140674	143144143	0	BrCI_001	BrCl	3469
1	143140674	143144143	0	BrCI_003	BrCl	3469
1	163338598	163341346	0	BrCI_003	BrCl	2748
1	185029202	185035185	3	BrCI_003	BrCl	5983
2	23020600	23026022	3	BrCI_001	BrCl	5422
2	42604981	42606860	0	BrCI_006	BrCl	1879
2	68602273	68622042	0	BrCI_003	BrCl	19769
2	73055818	73066695	3	BrCI_006	BrCl	10877
2	89209769	89216893	3	BrCI_003	BrCl	7124
2	101084671	101087053	0	BrCI_006	BrCl	2382
3	2371125	2375263	3	BrCI_003	BrCl	4138
3	17695136	17698585	0	BrCI_003	BrCl	3449
3	53397170	53399075	0	BrCI_001	BrCl	1905
3	67219186	67228105	3	BrCI_002	BrCl	8919
3	74476938	74478927	0	BrCI_001	BrCl	1989
3	74476938	74478927	0	BrCI_002	BrCl	1989
3	74476938	74479961	0	BrCI_003	BrCl	3023
3	84687793	84689496	0	BrCI_001	BrCl	1703
3	89188121	89192940	0	BrCI_003	BrCl	4819
3	92889953	92900598	3	BrCI_003	BrCl	10645
4	42123387	42127422	3	BrCI_001	BrCl	4035
4	42125325	42127422	3	BrCI_002	BrCl	2097
4	68489653	68497604	0	BrCI_003	BrCl	7951
4	68492031	68497604	0	BrCI_001	BrCl	5573
4	68492031	68497604	0	BrCI_002	BrCl	5573
4	68492031	68497604	0	BrCI_006	BrCl	5573
4	68647548	68648931	0	BrCI_002	BrCl	1383
5	3136173	3142086	3	BrCI_003	BrCl	5913
5	14780699	14782967	0	BrCI_001	BrCl	2268
5	17714447	17739209	3	BrCI_008	BrCl	24762
5	28484594	28491362	3	BrCI_002	BrCl	6768
5	42657186	42661357	3	BrCI_003	BrCl	4171
6	12105043	12115804	3	BrCI_003	BrCl	10761
6	14361666	14372261	3	BrCI_003	BrCl	10595
6	18067785	18074574	0	BrCI_006	BrCl	6789
8	3846585	3850061	0	BrCI_008	BrCl	3476
8	24609049	24630302	3	BrCI_003	BrCl	21253
8	25281022	25285245	3	BrCI_003	BrCl	4223
13	6352973	6354244	0	BrCI_008	BrCl	1271
13	16559834	16562734	3	BrCI_003	BrCl	2900
14	9253256	9255460	0	BrCI_006	BrCl	2204
14	18694307	18696040	0	BrCI_002	BrCl	1733
15	4169213	4172397	3	BrCI_001	BrCl	3184
16	2121694	2123259	0	BrCI_001	BrCl	1565
16	14855714	14859143	3	BrCI_003	BrCl	3429
19	4082633	4098374	3	BrCI_006	BrCl	15741
21	5878926	5896609	1	BrCI_006	BrCl	17683
21	5878926	5902907	1	BrCI_008	BrCl	23981
21	5878926	5903943	0	BrCI_001	BrCl	25017
21	5878926	5903943	0	BrCI_002	BrCl	25017
21	5878926	5903943	0	BrCI_003	BrCl	25017

## Sheet: CoEu
CHR	START	END	STATE	ID	Breed	Length
chr1	4066245	4086683	3	COEU_17	CoEu	20438
chr1	16148799	16152419	3	COEU_21	CoEu	3620
chr1	16590294	16592484	3	COEU_04	CoEu	2190
chr1	16649168	16659976	0	COEU_03	CoEu	10808
chr1	16927596	16929479	3	COEU_21	CoEu	1883
chr1	29473893	29484698	3	COEU_16	CoEu	10805
chr1	30111979	30117862	1	COEU_02	CoEu	5883
chr1	30142001	30170899	3	COEU_16	CoEu	28898
chr1	32818300	32822204	3	COEU_01	CoEu	3904
chr1	35283410	35284915	1	COEU_23	CoEu	1505
chr1	51316096	51318915	3	COEU_16	CoEu	2819
chr1	53551504	53556580	0	COEU_13	CoEu	5076
chr1	57337363	57366162	1	COEU_05	CoEu	28799
chr1	72125998	72151921	3	COEU_02	CoEu	25923
chr1	72993329	73002126	1	COEU_05	CoEu	8797
chr1	73102527	73121689	3	COEU_08	CoEu	19162
chr1	73102527	73121689	3	COEU_10	CoEu	19162
chr1	77446079	77450833	3	COEU_04	CoEu	4754
chr1	79137421	79160986	3	COEU_20	CoEu	23565
chr1	79158109	79175597	3	COEU_04	CoEu	17488
chr1	84221895	84224494	4	COEU_06	CoEu	2599
chr1	95620870	95622891	1	COEU_05	CoEu	2021
chr1	98325497	98331955	3	COEU_07	CoEu	6458
chr1	99910979	99927304	1	COEU_21	CoEu	16325
chr1	100069451	100076539	3	COEU_02	CoEu	7088
chr1	119290193	119294386	3	COEU_07	CoEu	4193
chr1	123367290	123377723	3	COEU_02	CoEu	10433
chr1	125063541	125072086	3	COEU_13	CoEu	8545
chr1	132049632	132058402	3	COEU_02	CoEu	8770
chr1	132823942	132826178	3	COEU_13	CoEu	2236
chr1	139478721	139487443	3	COEU_01	CoEu	8722
chr1	139578523	139596663	3	COEU_13	CoEu	18140
chr1	141026527	141030057	1	COEU_05	CoEu	3530
chr1	143140674	143144143	0	COEU_01	CoEu	3469
chr1	143140674	143144143	0	COEU_06	CoEu	3469
chr1	143140674	143144143	0	COEU_14	CoEu	3469
chr1	146881313	146885048	3	COEU_04	CoEu	3735
chr1	151966653	151969319	4	COEU_01	CoEu	2666
chr1	154660236	154675944	3	COEU_09	CoEu	15708
chr1	154668458	154672713	3	COEU_10	CoEu	4255
chr1	154668458	154672713	3	COEU_16	CoEu	4255
chr1	156466721	156482119	3	COEU_02	CoEu	15398
chr1	159096993	159121604	3	COEU_02	CoEu	24611
chr1	159244761	159293762	3	COEU_05	CoEu	49001
chr1	159582572	159587028	3	COEU_18	CoEu	4456
chr1	160867013	160873994	3	COEU_06	CoEu	6981
chr1	164885912	164891073	3	COEU_08	CoEu	5161
chr1	165888928	165897509	3	COEU_16	CoEu	8581
chr1	167208380	167216357	3	COEU_21	CoEu	7977
chr1	169763790	169774705	3	COEU_02	CoEu	10915
chr1	171370480	171373227	3	COEU_09	CoEu	2747
chr1	181983432	181992709	3	COEU_21	CoEu	9277
chr2	8145283	8147394	3	COEU_18	CoEu	2111
chr2	17819345	17823717	0	COEU_06	CoEu	4372
chr2	17819345	17823717	0	COEU_09	CoEu	4372
chr2	17819345	17823717	0	COEU_12	CoEu	4372
chr2	17819345	17823717	0	COEU_16	CoEu	4372
chr2	17819345	17823717	0	COEU_22	CoEu	4372
chr2	30461083	30469244	0	COEU_13	CoEu	8161
chr2	30461083	30469244	0	COEU_15	CoEu	8161
chr2	30462604	30469244	0	COEU_10	CoEu	6640
chr2	30462604	30469244	0	COEU_17	CoEu	6640
chr2	30462604	30469820	0	COEU_01	CoEu	7216
chr2	30462604	30469820	0	COEU_14	CoEu	7216
chr2	30462604	30469820	0	COEU_16	CoEu	7216
chr2	30462604	30469820	0	COEU_18	CoEu	7216
chr2	30469820	30521978	1	COEU_10	CoEu	52158
chr2	31882875	31891265	0	COEU_02	CoEu	8390
chr2	36120784	36127097	3	COEU_02	CoEu	6313
chr2	45443975	45446073	0	COEU_06	CoEu	2098
chr2	45443975	45446073	0	COEU_13	CoEu	2098
chr2	45443975	45446073	0	COEU_15	CoEu	2098
chr2	52298924	52302355	3	COEU_09	CoEu	3431
chr2	66150885	66155873	3	COEU_22	CoEu	4988
chr2	68620934	68624402	0	COEU_20	CoEu	3468
chr2	70026184	70027932	3	COEU_02	CoEu	1748
chr2	72168230	72173022	0	COEU_08	CoEu	4792
chr2	72168230	72173022	0	COEU_21	CoEu	4792
chr2	72171168	72173022	0	COEU_05	CoEu	1854
chr2	72171168	72173022	0	COEU_07	CoEu	1854
chr2	72498747	72504918	3	COEU_13	CoEu	6171
chr2	76835116	76838685	3	COEU_06	CoEu	3569
chr2	79484801	79487803	4	COEU_02	CoEu	3002
chr2	82656296	82658819	3	COEU_01	CoEu	2523
chr2	82656296	82658819	3	COEU_02	CoEu	2523
chr2	82656296	82658819	3	COEU_15	CoEu	2523
chr2	85735212	85749798	3	COEU_14	CoEu	14586
chr2	86738853	86741167	3	COEU_18	CoEu	2314
chr2	89673451	89678963	1	COEU_10	CoEu	5512
chr2	91324138	91328310	4	COEU_12	CoEu	4172
chr2	99845357	99855845	3	COEU_02	CoEu	10488
chr2	102338196	102341618	3	COEU_06	CoEu	3422
chr2	102649561	102654731	3	COEU_07	CoEu	5170
chr2	105960381	105962909	1	COEU_17	CoEu	2528
chr3	1428729	1543006	3	COEU_06	CoEu	114277
chr3	4453245	4454920	4	COEU_01	CoEu	1675
chr3	4972513	4973889	0	COEU_13	CoEu	1376
chr3	4972513	4973889	0	COEU_14	CoEu	1376
chr3	4972513	4973889	0	COEU_15	CoEu	1376
chr3	4972513	4973889	0	COEU_16	CoEu	1376
chr3	4972513	4973889	0	COEU_17	CoEu	1376
chr3	4972513	4973889	0	COEU_18	CoEu	1376
chr3	4972513	4973889	0	COEU_22	CoEu	1376
chr3	6775397	6784306	3	COEU_03	CoEu	8909
chr3	10953819	10966313	1	COEU_03	CoEu	12494
chr3	18442515	18460713	3	COEU_02	CoEu	18198
chr3	18758307	18761816	3	COEU_12	CoEu	3509
chr3	20396386	20399251	0	COEU_01	CoEu	2865
chr3	20396386	20399251	0	COEU_02	CoEu	2865
chr3	20396386	20399251	0	COEU_03	CoEu	2865
chr3	20396386	20399251	0	COEU_05	CoEu	2865
chr3	20396386	20399251	0	COEU_06	CoEu	2865
chr3	20396386	20399251	0	COEU_07	CoEu	2865
chr3	20396386	20399251	0	COEU_08	CoEu	2865
chr3	20396386	20399251	0	COEU_09	CoEu	2865
chr3	20396386	20399251	0	COEU_10	CoEu	2865
chr3	20396386	20399251	0	COEU_12	CoEu	2865
chr3	20396386	20399251	0	COEU_13	CoEu	2865
chr3	20396386	20399251	0	COEU_15	CoEu	2865
chr3	20396386	20399251	0	COEU_16	CoEu	2865
chr3	20396386	20399251	0	COEU_18	CoEu	2865
chr3	20396386	20399251	0	COEU_19	CoEu	2865
chr3	20396386	20399251	0	COEU_20	CoEu	2865
chr3	20396386	20399251	0	COEU_22	CoEu	2865
chr3	20396386	20399251	0	COEU_23	CoEu	2865
chr3	22185492	22206262	3	COEU_06	CoEu	20770
chr3	25362927	25374604	3	COEU_06	CoEu	11677
chr3	28018324	28021297	0	COEU_21	CoEu	2973
chr3	51237994	51243691	0	COEU_13	CoEu	5697
chr3	57982573	57986698	1	COEU_05	CoEu	4125
chr3	62126354	62141796	3	COEU_06	CoEu	15442
chr3	67372771	67378723	3	COEU_19	CoEu	5952
chr3	70124048	70131491	3	COEU_08	CoEu	7443
chr3	71653883	71663042	3	COEU_02	CoEu	9159
chr3	71967380	71985629	3	COEU_06	CoEu	18249
chr3	75621839	75627871	3	COEU_01	CoEu	6032
chr3	76822914	76827164	3	COEU_08	CoEu	4250
chr3	76822914	76831618	3	COEU_21	CoEu	8704
chr3	77412571	77416569	3	COEU_21	CoEu	3998
chr3	78248875	78285108	3	COEU_12	CoEu	36233
chr3	89188121	89191687	0	COEU_09	CoEu	3566
chr3	89188121	89191687	0	COEU_18	CoEu	3566
chr3	89982680	90001615	3	COEU_16	CoEu	18935
chr3	92163893	92166860	0	COEU_05	CoEu	2967
chr3	92922000	92929705	3	COEU_17	CoEu	7705
chr4	141762	157299	3	COEU_13	CoEu	15537
chr4	1132604	1138274	4	COEU_01	CoEu	5670
chr4	1586589	1610677	3	COEU_04	CoEu	24088
chr4	1588200	1620844	3	COEU_09	CoEu	32644
chr4	4078593	4082844	3	COEU_06	CoEu	4251
chr4	6532812	6534549	3	COEU_02	CoEu	1737
chr4	14784140	14799582	3	COEU_02	CoEu	15442
chr4	15763113	15770085	3	COEU_01	CoEu	6972
chr4	19434032	19436499	3	COEU_21	CoEu	2467
chr4	22756562	22760690	3	COEU_08	CoEu	4128
chr4	24423034	24433039	4	COEU_06	CoEu	10005
chr4	25308851	25319604	3	COEU_09	CoEu	10753
chr4	25694962	25706471	3	COEU_02	CoEu	11509
chr4	28984698	28989160	3	COEU_21	CoEu	4462
chr4	36601457	36603613	1	COEU_04	CoEu	2156
chr4	41524699	41532135	0	COEU_15	CoEu	7436
chr4	42112275	42127422	3	COEU_02	CoEu	15147
chr4	50746238	50750448	3	COEU_21	CoEu	4210
chr4	56621054	56623201	0	COEU_06	CoEu	2147
chr4	63504303	63506105	3	COEU_06	CoEu	1802
chr4	63830569	63836380	0	COEU_02	CoEu	5811
chr4	63830569	63836380	0	COEU_04	CoEu	5811
chr4	63830569	63836380	0	COEU_06	CoEu	5811
chr4	63830569	63836380	0	COEU_07	CoEu	5811
chr4	63830569	63836380	0	COEU_08	CoEu	5811
chr4	63830569	63836380	0	COEU_10	CoEu	5811
chr4	63830569	63836380	0	COEU_12	CoEu	5811
chr4	63830569	63836380	0	COEU_15	CoEu	5811
chr4	63830569	63836380	0	COEU_17	CoEu	5811
chr4	63830569	63836380	0	COEU_18	CoEu	5811
chr4	63830569	63837531	0	COEU_05	CoEu	6962
chr4	63830569	63837531	0	COEU_09	CoEu	6962
chr4	63830569	63837531	0	COEU_14	CoEu	6962
chr4	63830569	63837531	0	COEU_16	CoEu	6962
chr4	63830569	63837531	0	COEU_20	CoEu	6962
chr4	63830569	63837531	0	COEU_23	CoEu	6962
chr4	63831692	63836380	0	COEU_19	CoEu	4688
chr4	63831692	63836380	0	COEU_21	CoEu	4688
chr4	63831692	63837531	0	COEU_22	CoEu	5839
chr4	63850913	63854111	0	COEU_04	CoEu	3198
chr4	63850913	63854111	0	COEU_05	CoEu	3198
chr4	63850913	63854111	0	COEU_06	CoEu	3198
chr4	63850913	63854111	0	COEU_07	CoEu	3198
chr4	63850913	63854111	0	COEU_08	CoEu	3198
chr4	63850913	63854111	0	COEU_09	CoEu	3198
chr4	63850913	63854111	0	COEU_10	CoEu	3198
chr4	63850913	63854111	0	COEU_12	CoEu	3198
chr4	63850913	63854111	0	COEU_13	CoEu	3198
chr4	63850913	63854111	0	COEU_14	CoEu	3198
chr4	63850913	63854111	0	COEU_15	CoEu	3198
chr4	63850913	63854111	0	COEU_16	CoEu	3198
chr4	63850913	63854111	0	COEU_17	CoEu	3198
chr4	63850913	63854111	0	COEU_18	CoEu	3198
chr4	63850913	63854111	0	COEU_19	CoEu	3198
chr4	63850913	63854111	0	COEU_20	CoEu	3198
chr4	63850913	63854111	0	COEU_21	CoEu	3198
chr4	63850913	63854111	0	COEU_22	CoEu	3198
chr4	63850913	63854111	0	COEU_23	CoEu	3198
chr4	64141435	64146331	4	COEU_06	CoEu	4896
chr4	64423222	64425847	3	COEU_02	CoEu	2625
chr4	66686071	66702471	1	COEU_01	CoEu	16400
chr4	66686842	66712589	1	COEU_03	CoEu	25747
chr4	67228157	67235419	0	COEU_16	CoEu	7262
chr4	68472698	68507940	3	COEU_06	CoEu	35242
chr4	68492031	68497604	0	COEU_03	CoEu	5573
chr4	68492031	68497604	0	COEU_07	CoEu	5573
chr4	68492031	68497604	0	COEU_08	CoEu	5573
chr4	68492031	68497604	0	COEU_10	CoEu	5573
chr4	68492031	68497604	0	COEU_12	CoEu	5573
chr4	68492031	68497604	0	COEU_13	CoEu	5573
chr4	68492031	68497604	0	COEU_14	CoEu	5573
chr4	68492031	68497604	0	COEU_15	CoEu	5573
chr4	68492031	68497604	0	COEU_17	CoEu	5573
chr4	68492031	68497604	0	COEU_18	CoEu	5573
chr4	68492031	68497604	0	COEU_19	CoEu	5573
chr4	68492031	68497604	0	COEU_21	CoEu	5573
chr5	3423942	3425989	3	COEU_06	CoEu	2047
chr5	3530020	3540966	3	COEU_10	CoEu	10946
chr5	5471826	5473473	1	COEU_20	CoEu	1647
chr5	10241060	10255332	3	COEU_06	CoEu	14272
chr5	14777537	14784062	0	COEU_02	CoEu	6525
chr5	14780699	14782967	0	COEU_05	CoEu	2268
chr5	14780699	14782967	0	COEU_09	CoEu	2268
chr5	15840153	15842835	0	COEU_14	CoEu	2682
chr5	15840153	15842835	0	COEU_19	CoEu	2682
chr5	15841098	15842835	0	COEU_01	CoEu	1737
chr5	15841098	15842835	0	COEU_07	CoEu	1737
chr5	15841098	15842835	0	COEU_08	CoEu	1737
chr5	15841098	15842835	0	COEU_10	CoEu	1737
chr5	15841098	15842835	0	COEU_12	CoEu	1737
chr5	15841098	15842835	0	COEU_13	CoEu	1737
chr5	15841098	15842835	0	COEU_21	CoEu	1737
chr5	15841098	15842835	0	COEU_23	CoEu	1737
chr5	20706703	20709436	3	COEU_02	CoEu	2733
chr5	22228119	22232400	4	COEU_02	CoEu	4281
chr5	22380877	22384735	0	COEU_06	CoEu	3858
chr5	22380877	22384735	0	COEU_21	CoEu	3858
chr5	27029238	27032333	3	COEU_20	CoEu	3095
chr5	29030582	29040088	3	COEU_02	CoEu	9506
chr5	33104859	33113450	3	COEU_02	CoEu	8591
chr6	7579331	7586299	4	COEU_09	CoEu	6968
chr6	11267811	11274922	3	COEU_18	CoEu	7111
chr6	13242375	13259675	3	COEU_06	CoEu	17300
chr6	24752638	24760584	3	COEU_06	CoEu	7946
chr6	31678367	31681472	3	COEU_08	CoEu	3105
chr7	6832009	6839164	0	COEU_13	CoEu	7155
chr7	28044621	28052344	3	COEU_13	CoEu	7723
chr7	28957054	28963444	0	COEU_23	CoEu	6390
chr8	3623637	3626566	0	COEU_22	CoEu	2929
chr8	3846585	3850061	0	COEU_01	CoEu	3476
chr8	3846585	3850061	0	COEU_09	CoEu	3476
chr8	3846585	3850061	0	COEU_12	CoEu	3476
chr8	3846585	3850061	0	COEU_13	CoEu	3476
chr8	3846585	3850061	0	COEU_15	CoEu	3476
chr8	3846585	3850061	0	COEU_17	CoEu	3476
chr8	3846585	3850061	0	COEU_18	CoEu	3476
chr8	3846585	3850061	0	COEU_19	CoEu	3476
chr8	9104861	9119072	4	COEU_06	CoEu	14211
chr8	14643315	14662935	3	COEU_06	CoEu	19620
chr8	18696152	18706781	1	COEU_05	CoEu	10629
chr9	6173372	6179303	0	COEU_04	CoEu	5931
chr9	6173372	6179303	0	COEU_08	CoEu	5931
chr9	6173372	6179303	0	COEU_09	CoEu	5931
chr9	6173372	6179303	0	COEU_10	CoEu	5931
chr9	6173372	6179303	0	COEU_12	CoEu	5931
chr9	6173372	6179303	0	COEU_15	CoEu	5931
chr10	1656151	1666338	3	COEU_01	CoEu	10187
chr10	1669860	1677123	3	COEU_19	CoEu	7263
chr10	1682691	1696419	3	COEU_08	CoEu	13728
chr10	24790736	24804980	3	COEU_12	CoEu	14244
chr11	1004126	1008744	3	COEU_13	CoEu	4618
chr11	1004126	1050064	3	COEU_01	CoEu	45938
chr11	1166208	1167365	0	COEU_13	CoEu	1157
chr11	1166208	1167365	0	COEU_21	CoEu	1157
chr11	1166208	1168850	0	COEU_12	CoEu	2642
chr11	1166208	1168850	0	COEU_15	CoEu	2642
chr11	1166208	1168850	0	COEU_19	CoEu	2642
chr11	1166208	1168850	0	COEU_22	CoEu	2642
chr11	5642115	5646469	0	COEU_05	CoEu	4354
chr11	15222514	15231473	4	COEU_02	CoEu	8959
chr11	15222514	15231473	4	COEU_06	CoEu	8959
chr11	17293763	17300744	3	COEU_02	CoEu	6981
chr11	19004692	19010844	1	COEU_09	CoEu	6152
chr11	21107306	21111042	1	COEU_04	CoEu	3736
chr11	21978506	21981628	3	COEU_02	CoEu	3122
chr11	22168839	22169935	0	COEU_18	CoEu	1096
chr11	22168839	22169935	0	COEU_19	CoEu	1096
chr11	22235171	22236720	1	COEU_02	CoEu	1549
chr11	22658963	22661166	0	COEU_19	CoEu	2203
chr12	9803883	9806188	3	COEU_16	CoEu	2305
chr12	11239907	11243316	1	COEU_08	CoEu	3409
chr12	17107514	17121967	3	COEU_06	CoEu	14453
chr13	12258564	12260994	3	COEU_06	CoEu	2430
chr13	14132628	14139994	3	COEU_06	CoEu	7366
chr13	18720442	18744582	3	COEU_02	CoEu	24140
chr14	7297578	7300573	3	COEU_21	CoEu	2995
chr14	13838787	13841942	1	COEU_06	CoEu	3155
chr15	280647	294925	3	COEU_09	CoEu	14278
chr15	287102	294925	3	COEU_04	CoEu	7823
chr15	289756	294925	3	COEU_03	CoEu	5169
chr15	4821446	4828837	3	COEU_21	CoEu	7391
chr15	4836295	4847041	3	COEU_05	CoEu	10746
chr15	4844804	4848359	3	COEU_02	CoEu	3555
chr16	808362	810928	4	COEU_02	CoEu	2566
chr16	4206442	4209316	0	COEU_13	CoEu	2874
chr16	4207196	4209316	0	COEU_01	CoEu	2120
chr16	4207196	4209316	0	COEU_05	CoEu	2120
chr16	4207196	4209316	0	COEU_09	CoEu	2120
chr16	4207196	4209316	0	COEU_12	CoEu	2120
chr16	4207196	4209316	0	COEU_14	CoEu	2120
chr16	4207196	4209316	0	COEU_15	CoEu	2120
chr16	4207196	4209316	0	COEU_16	CoEu	2120
chr16	4207196	4209316	0	COEU_17	CoEu	2120
chr16	4207196	4209316	0	COEU_18	CoEu	2120
chr16	4207196	4209316	0	COEU_19	CoEu	2120
chr17	7279597	7283337	1	COEU_23	CoEu	3740
chr19	4307942	4311168	3	COEU_04	CoEu	3226
chr20	1570675	1583048	3	COEU_10	CoEu	12373
chr21	5878926	5902907	1	COEU_14	CoEu	23981
chr21	5878926	5903943	1	COEU_18	CoEu	25017
chr21	5879935	5900190	1	COEU_04	CoEu	20255
chr21	6591330	6597588	3	COEU_20	CoEu	6258
chr22	5386977	5390010	3	COEU_14	CoEu	3033
chr22	8249345	8269884	3	COEU_04	CoEu	20539
chr22	11173427	11178888	3	COEU_20	CoEu	5461
chr22	13311272	13336643	3	COEU_03	CoEu	25371
chr23	4431580	4438342	3	COEU_21	CoEu	6762
chr24	2359444	2542012	3	COEU_07	CoEu	182568
chr24	2360508	2368115	4	COEU_22	CoEu	7607
chr24	2360508	2542012	3	COEU_20	CoEu	181504
chr24	2360508	2543220	3	COEU_03	CoEu	182712
chr24	2360508	2543220	3	COEU_05	CoEu	182712
chr24	2360508	2543220	3	COEU_17	CoEu	182712
chr24	2360508	2545474	3	COEU_23	CoEu	184966
chr24	2361598	2392232	3	COEU_19	CoEu	30634
chr24	2361598	2543220	3	COEU_06	CoEu	181622
chr24	2382226	2543220	3	COEU_21	CoEu	160994
chr24	2426074	2532280	3	COEU_19	CoEu	106206
chr24	2485212	2543220	3	COEU_01	CoEu	58008
chr26	1495320	1501018	3	COEU_21	CoEu	5698
chr26	4718353	4727777	1	COEU_16	CoEu	9424
chr26	4718353	4732689	1	COEU_09	CoEu	14336
chr26	5081334	5086326	3	COEU_02	CoEu	4992
chr26	6392692	6399721	3	COEU_06	CoEu	7029
chr27	180559	186890	3	COEU_04	CoEu	6331
chr27	425928	430716	3	COEU_02	CoEu	4788
chr27	836079	840130	3	COEU_21	CoEu	4051
chr28	1045426	1060263	3	COEU_21	CoEu	14837
chr30	1570958	1585476	3	COEU_16	CoEu	14518

## Sheet: ErRo
CHR	START	END	STATE	ID	Breed	Length
chr1	16590294	16605358	3	ErRo_009	ErRo	15064
chr1	21167698	21170778	0	ErRo_010	ErRo	3080
chr1	21594611	21602327	3	ErRo_009	ErRo	7716
chr1	21876525	21883336	3	ErRo_005	ErRo	6811
chr1	22532483	22536714	3	ErRo_013	ErRo	4231
chr1	30113503	30122051	4	ErRo_009	ErRo	8548
chr1	35067256	35074394	3	ErRo_004	ErRo	7138
chr1	36552538	36562668	3	ErRo_013	ErRo	10130
chr1	36581534	36588719	3	ErRo_009	ErRo	7185
chr1	50501291	50506041	3	ErRo_010	ErRo	4750
chr1	52645492	52647864	3	ErRo_005	ErRo	2372
chr1	54583559	54588247	3	ErRo_011	ErRo	4688
chr1	70730730	70814619	3	ErRo_009	ErRo	83889
chr1	83099811	83105642	1	ErRo_011	ErRo	5831
chr1	99475268	99478551	3	ErRo_010	ErRo	3283
chr1	111825869	111834548	3	ErRo_004	ErRo	8679
chr1	112433238	112450394	1	ErRo_004	ErRo	17156
chr1	113972996	113983379	3	ErRo_014	ErRo	10383
chr1	120025331	120041629	3	ErRo_009	ErRo	16298
chr1	123467946	123472516	0	ErRo_011	ErRo	4570
chr1	123715556	123729758	3	ErRo_009	ErRo	14202
chr1	132161617	132173167	3	ErRo_011	ErRo	11550
chr1	136437827	136444138	3	ErRo_010	ErRo	6311
chr1	154657864	154672713	3	ErRo_010	ErRo	14849
chr1	161256110	161258645	3	ErRo_011	ErRo	2535
chr1	170262974	170268038	3	ErRo_011	ErRo	5064
chr1	181176476	181261922	3	ErRo_015	ErRo	85446
chr1	181285225	181648006	3	ErRo_015	ErRo	362781
chr2	34095419	34114360	3	ErRo_009	ErRo	18941
chr2	42604981	42606860	0	ErRo_009	ErRo	1879
chr2	42604981	42606860	0	ErRo_011	ErRo	1879
chr2	58916273	58918021	3	ErRo_015	ErRo	1748
chr2	59736270	59739201	0	ErRo_013	ErRo	2931
chr2	62830567	62833284	1	ErRo_005	ErRo	2717
chr2	65856180	65858518	4	ErRo_010	ErRo	2338
chr2	70000957	70002692	4	ErRo_013	ErRo	1735
chr2	73055818	73066695	3	ErRo_009	ErRo	10877
chr2	76783760	76787405	3	ErRo_009	ErRo	3645
chr2	80061270	80070006	3	ErRo_004	ErRo	8736
chr2	80061270	80070006	3	ErRo_011	ErRo	8736
chr2	88516498	88518233	3	ErRo_009	ErRo	1735
chr2	94969735	94985660	1	ErRo_014	ErRo	15925
chr2	97633926	97640544	3	ErRo_009	ErRo	6618
chr2	97789640	97794049	3	ErRo_014	ErRo	4409
chr2	101084671	101088748	0	ErRo_007	ErRo	4077
chr2	101084671	101087053	0	ErRo_013	ErRo	2382
chr3	2371125	2375263	4	ErRo_014	ErRo	4138
chr3	7790751	7793798	3	ErRo_010	ErRo	3047
chr3	17998979	18004145	3	ErRo_011	ErRo	5166
chr3	18762806	18806913	1	ErRo_010	ErRo	44107
chr3	18787960	18813196	1	ErRo_011	ErRo	25236
chr3	19430698	19432446	3	ErRo_013	ErRo	1748
chr3	20997381	21000190	3	ErRo_015	ErRo	2809
chr3	24445196	24447944	4	ErRo_013	ErRo	2748
chr3	24652035	24660304	3	ErRo_009	ErRo	8269
chr3	26467061	26469836	0	ErRo_015	ErRo	2775
chr3	34073263	34089344	3	ErRo_011	ErRo	16081
chr3	57262314	57265742	3	ErRo_009	ErRo	3428
chr3	67343836	67367601	3	ErRo_013	ErRo	23765
chr3	83026193	83029684	3	ErRo_010	ErRo	3491
chr4	3018226	3041291	1	ErRo_013	ErRo	23065
chr5	3024232	3034989	0	ErRo_009	ErRo	10757
chr6	32745489	32755713	3	ErRo_009	ErRo	10224
chr7	34940119	34949489	3	ErRo_007	ErRo	9370
chr8	35839165	35848157	4	ErRo_014	ErRo	8992
chr9	38548698	38566777	3	ErRo_015	ErRo	18079
chr10	42553321	42559337	0	ErRo_013	ErRo	6016
chr11	42554569	42559337	0	ErRo_005	ErRo	4768
chr12	50713993	50735018	3	ErRo_004	ErRo	21025
chr13	68492031	68497604	0	ErRo_004	ErRo	5573
chr14	68492031	68497604	0	ErRo_005	ErRo	5573
chr15	68492031	68497604	0	ErRo_007	ErRo	5573
chr16	68492031	68497604	0	ErRo_009	ErRo	5573
chr17	68492031	68497604	0	ErRo_010	ErRo	5573
chr18	68492031	68497604	0	ErRo_011	ErRo	5573
chr19	68492031	68497604	0	ErRo_013	ErRo	5573
chr20	70084656	70086023	3	ErRo_010	ErRo	1367
chr5	11366976	11371692	0	ErRo_004	ErRo	4716
chr5	11366976	11371692	0	ErRo_005	ErRo	4716
chr5	11366976	11371692	0	ErRo_007	ErRo	4716
chr5	11366976	11371692	0	ErRo_009	ErRo	4716
chr5	11366976	11371692	0	ErRo_013	ErRo	4716
chr5	23192650	23197627	3	ErRo_004	ErRo	4977
chr5	42210886	42226915	3	ErRo_009	ErRo	16029
chr5	43001659	43005400	3	ErRo_009	ErRo	3741
chr5	45164983	45167566	4	ErRo_009	ErRo	2583
chr6	18067785	18074574	0	ErRo_004	ErRo	6789
chr7	18067785	18074574	0	ErRo_005	ErRo	6789
chr8	18067785	18074574	0	ErRo_009	ErRo	6789
chr9	18067785	18074574	0	ErRo_011	ErRo	6789
chr10	32500258	32507664	3	ErRo_014	ErRo	7406
chr11	34819949	34823681	4	ErRo_014	ErRo	3732
chr12	40798093	40824746	3	ErRo_014	ErRo	26653
chr13	43844573	43848899	3	ErRo_011	ErRo	4326
chr14	45330835	45337376	3	ErRo_014	ErRo	6541
chr15	47461409	47464565	3	ErRo_007	ErRo	3156
chr7	28049777	28055873	3	ErRo_013	ErRo	6096
chr8	3551274	3560758	0	ErRo_013	ErRo	9484
chr8	3846585	3850061	0	ErRo_014	ErRo	3476
chr9	1891220	1903567	3	ErRo_010	ErRo	12347
chr9	7780931	7791719	3	ErRo_004	ErRo	10788
chr11	1006009	1012388	3	ErRo_014	ErRo	6379
chr11	19004692	19010844	1	ErRo_014	ErRo	6152
chr11	20763871	20768815	3	ErRo_010	ErRo	4944
chr11	21237290	21253804	0	ErRo_007	ErRo	16514
chr11	21237290	21253804	0	ErRo_009	ErRo	16514
chr11	21237290	21253804	0	ErRo_011	ErRo	16514
chr11	22983903	22989871	3	ErRo_009	ErRo	5968
chr12	12766428	12768141	1	ErRo_014	ErRo	1713
chr12	13135926	13140336	3	ErRo_007	ErRo	4410
chr13	6352973	6354244	0	ErRo_005	ErRo	1271
chr13	6352973	6354244	0	ErRo_007	ErRo	1271
chr13	9440821	9442042	3	ErRo_010	ErRo	1221
chr13	12258564	12263403	3	ErRo_010	ErRo	4839
chr14	7626713	7635821	1	ErRo_004	ErRo	9108
chr14	9253256	9255460	0	ErRo_009	ErRo	2204
chr14	9253256	9255460	0	ErRo_010	ErRo	2204
chr15	7499156	7514860	1	ErRo_010	ErRo	15704
chr15	12414971	12417016	1	ErRo_004	ErRo	2045
chr15	15354330	15355984	3	ErRo_010	ErRo	1654
chr15	17014515	17016977	3	ErRo_014	ErRo	2462
chr15	17014515	17016977	3	ErRo_015	ErRo	2462
chr19	4085890	4099204	3	ErRo_014	ErRo	13314
chr19	4086856	4099204	3	ErRo_015	ErRo	12348
chr19	5868037	5872191	3	ErRo_015	ErRo	4154
chr20	1573594	1575533	3	ErRo_005	ErRo	1939
chr20	2114842	2126537	3	ErRo_009	ErRo	11695
chr21	5878926	5903943	0	ErRo_004	ErRo	25017
chr21	5878926	5902907	1	ErRo_013	ErRo	23981
chr22	5386977	5390010	3	ErRo_009	ErRo	3033
chr28	1909760	1911339	3	ErRo_004	ErRo	1579
chr29	3036578	3054965	1	ErRo_009	ErRo	18387
chr30	1015027	1024631	3	ErRo_011	ErRo	9604
chr30	3321664	3323591	0	ErRo_005	ErRo	1927
chr30	3321664	3323591	0	ErRo_009	ErRo	1927

## Sheet: IBRC
CHR	START	END	STATE	ID	Breed	Length
chr1	84002	94786	3	IBRC_037	IBRC	10784
chr1	85764	90457	0	IBRC_017	IBRC	4693
chr1	85764	90457	0	IBRC_027	IBRC	4693
chr1	85764	94204	0	IBRC_002	IBRC	8440
chr1	89421	94204	0	IBRC_021	IBRC	4783
chr1	113219	118930	3	IBRC_034	IBRC	5711
chr1	182733	192355	1	IBRC_002	IBRC	9622
chr1	507789	513979	3	IBRC_031	IBRC	6190
chr1	1061953	1064812	3	IBRC_008	IBRC	2859
chr1	1128860	1131801	3	IBRC_014	IBRC	2941
chr1	7893401	7955717	1	IBRC_036	IBRC	62316
chr1	12309031	12310874	3	IBRC_022	IBRC	1843
chr1	13035145	13037340	3	IBRC_009	IBRC	2195
chr1	14109078	14114989	3	IBRC_033	IBRC	5911
chr1	22212315	22216270	3	IBRC_027	IBRC	3955
chr1	25251164	25254919	3	IBRC_032	IBRC	3755
chr1	30145033	30147699	3	IBRC_001	IBRC	2666
chr1	36584039	36608186	3	IBRC_010	IBRC	24147
chr1	37499147	37502973	3	IBRC_010	IBRC	3826
chr1	37918908	37924065	3	IBRC_006	IBRC	5157
chr1	37918908	37924065	3	IBRC_030	IBRC	5157
chr1	39632397	39637717	3	IBRC_011	IBRC	5320
chr1	40722235	40728352	3	IBRC_034	IBRC	6117
chr1	41307028	41313091	3	IBRC_007	IBRC	6063
chr1	46402671	46423937	3	IBRC_029	IBRC	21266
chr1	46403797	46413550	3	IBRC_011	IBRC	9753
chr1	46403797	46423937	3	IBRC_016	IBRC	20140
chr1	46403797	46430314	3	IBRC_012	IBRC	26517
chr1	46403797	46430314	3	IBRC_032	IBRC	26517
chr1	46405317	46414678	3	IBRC_015	IBRC	9361
chr1	46405317	46423937	3	IBRC_023	IBRC	18620
chr1	46405317	46423937	3	IBRC_028	IBRC	18620
chr1	46405317	46423937	3	IBRC_031	IBRC	18620
chr1	46405317	46423937	3	IBRC_037	IBRC	18620
chr1	46406161	46417022	3	IBRC_019	IBRC	10861
chr1	46406161	46417022	3	IBRC_036	IBRC	10861
chr1	46406161	46417022	3	IBRC_038	IBRC	10861
chr1	46406161	46421244	3	IBRC_010	IBRC	15083
chr1	46406161	46423937	3	IBRC_024	IBRC	17776
chr1	46406161	46423937	3	IBRC_030	IBRC	17776
chr1	46406161	46430314	3	IBRC_034	IBRC	24153
chr1	49137491	49146287	3	IBRC_036	IBRC	8796
chr1	49142039	49147446	3	IBRC_019	IBRC	5407
chr1	50891554	50899400	3	IBRC_011	IBRC	7846
chr1	51287705	51290698	0	IBRC_015	IBRC	2993
chr1	52228909	52231220	3	IBRC_023	IBRC	2311
chr1	52930384	52932459	3	IBRC_002	IBRC	2075
chr1	55233408	55244806	1	IBRC_011	IBRC	11398
chr1	67232484	67252487	1	IBRC_015	IBRC	20003
chr1	82127623	82132880	3	IBRC_018	IBRC	5257
chr1	87227211	87234349	1	IBRC_021	IBRC	7138
chr1	87328379	87331567	3	IBRC_017	IBRC	3188
chr1	98420177	98427200	3	IBRC_004	IBRC	7023
chr1	98886764	98906438	0	IBRC_004	IBRC	19674
chr1	98886764	98906438	0	IBRC_008	IBRC	19674
chr1	98886764	98906438	0	IBRC_009	IBRC	19674
chr1	98886764	98906438	0	IBRC_010	IBRC	19674
chr1	98886764	98906438	0	IBRC_011	IBRC	19674
chr1	98886764	98906438	0	IBRC_012	IBRC	19674
chr1	98886764	98906438	0	IBRC_013	IBRC	19674
chr1	98886764	98906438	0	IBRC_014	IBRC	19674
chr1	98886764	98906438	0	IBRC_018	IBRC	19674
chr1	98886764	98906438	0	IBRC_021	IBRC	19674
chr1	98886764	98906438	0	IBRC_022	IBRC	19674
chr1	98886764	98906438	0	IBRC_026	IBRC	19674
chr1	98886764	98906438	0	IBRC_028	IBRC	19674
chr1	98886764	98906438	0	IBRC_034	IBRC	19674
chr1	98886764	98906438	0	IBRC_037	IBRC	19674
chr1	98886764	98931838	0	IBRC_016	IBRC	45074
chr1	98886764	98931838	0	IBRC_023	IBRC	45074
chr1	99904908	99909664	1	IBRC_017	IBRC	4756
chr1	103549819	103557540	3	IBRC_019	IBRC	7721
chr1	108623535	108640645	3	IBRC_036	IBRC	17110
chr1	116502467	116505546	0	IBRC_019	IBRC	3079
chr1	119712721	119722338	3	IBRC_012	IBRC	9617
chr1	119916629	119934821	3	IBRC_002	IBRC	18192
chr1	120630356	120633760	3	IBRC_023	IBRC	3404
chr1	121164711	121167106	3	IBRC_016	IBRC	2395
chr1	126424731	126431118	3	IBRC_017	IBRC	6387
chr1	126424731	126431118	3	IBRC_019	IBRC	6387
chr1	130724648	130726193	3	IBRC_014	IBRC	1545
chr1	133109696	133111446	3	IBRC_022	IBRC	1750
chr1	135023238	135025102	0	IBRC_004	IBRC	1864
chr1	140949210	140956055	3	IBRC_005	IBRC	6845
chr1	146668502	146672444	3	IBRC_020	IBRC	3942
chr1	153248218	153264478	3	IBRC_037	IBRC	16260
chr1	153332832	153335551	3	IBRC_028	IBRC	2719
chr1	153332832	153337183	3	IBRC_005	IBRC	4351
chr1	154140398	154188948	1	IBRC_038	IBRC	48550
chr1	154389721	154403776	1	IBRC_016	IBRC	14055
chr1	154663859	154672713	3	IBRC_010	IBRC	8854
chr1	156476702	156484477	3	IBRC_011	IBRC	7775
chr1	157608502	157616328	3	IBRC_007	IBRC	7826
chr1	160664102	160670017	1	IBRC_019	IBRC	5915
chr1	160665170	160668302	1	IBRC_026	IBRC	3132
chr1	166185701	166190361	1	IBRC_020	IBRC	4660
chr1	167441662	167443280	0	IBRC_029	IBRC	1618
chr1	168382920	168384944	0	IBRC_033	IBRC	2024
chr1	170237570	170240320	3	IBRC_023	IBRC	2750
chr1	171324385	171327025	3	IBRC_001	IBRC	2640
chr1	177198003	177200651	3	IBRC_015	IBRC	2648
chr1	182448878	182456268	4	IBRC_038	IBRC	7390
chr1	185157295	185167253	1	IBRC_002	IBRC	9958
chr1	187521408	187523963	0	IBRC_022	IBRC	2555
chr1	188928819	188932121	3	IBRC_037	IBRC	3302
chr1	190413102	190417037	3	IBRC_028	IBRC	3935
chr1	190413102	190417037	3	IBRC_031	IBRC	3935
chr10	2274213	2282298	1	IBRC_027	IBRC	8085
chr10	2282298	2298097	3	IBRC_022	IBRC	15799
chr10	12060503	12063980	3	IBRC_021	IBRC	3477
chr10	17403203	17411458	1	IBRC_004	IBRC	8255
chr11	14121803	14147512	3	IBRC_026	IBRC	25709
chr11	14121803	14150708	3	IBRC_020	IBRC	28905
chr11	14121803	14151141	3	IBRC_011	IBRC	29338
chr11	14121803	14151141	3	IBRC_038	IBRC	29338
chr11	18611058	18613470	3	IBRC_028	IBRC	2412
chr11	18847544	18885961	3	IBRC_016	IBRC	38417
chr11	20056847	20058491	3	IBRC_001	IBRC	1644
chr11	21153974	21155160	3	IBRC_002	IBRC	1186
chr12	5072820	5078460	3	IBRC_033	IBRC	5640
chr12	5643423	5650438	3	IBRC_006	IBRC	7015
chr12	13262578	13266505	3	IBRC_003	IBRC	3927
chr12	13264093	13266505	3	IBRC_022	IBRC	2412
chr12	17419782	17420955	3	IBRC_003	IBRC	1173
chr13	1598277	1601916	3	IBRC_022	IBRC	3639
chr13	4767624	4773295	0	IBRC_005	IBRC	5671
chr13	4767624	4773295	0	IBRC_006	IBRC	5671
chr13	4767624	4773295	0	IBRC_015	IBRC	5671
chr13	4767624	4773295	0	IBRC_018	IBRC	5671
chr13	4767624	4773295	0	IBRC_035	IBRC	5671
chr13	12258564	12260994	3	IBRC_006	IBRC	2430
chr13	12258564	12260994	3	IBRC_007	IBRC	2430
chr13	12258564	12260994	3	IBRC_031	IBRC	2430
chr14	12212442	12214717	3	IBRC_008	IBRC	2275
chr14	16612488	16613558	3	IBRC_009	IBRC	1070
chr15	283471	294925	3	IBRC_021	IBRC	11454
chr15	284097	294925	3	IBRC_028	IBRC	10828
chr15	9569565	9572462	3	IBRC_026	IBRC	2897
chr15	9904860	9908030	3	IBRC_035	IBRC	3170
chr15	11484405	11491937	1	IBRC_017	IBRC	7532
chr15	11484405	11491937	1	IBRC_025	IBRC	7532
chr15	11485112	11489222	1	IBRC_012	IBRC	4110
chr15	11485112	11490109	1	IBRC_011	IBRC	4997
chr15	13096520	13098067	3	IBRC_019	IBRC	1547
chr16	8351109	8361753	3	IBRC_023	IBRC	10644
chr16	13471330	13480577	3	IBRC_032	IBRC	9247
chr16	13688646	13690059	3	IBRC_016	IBRC	1413
chr16	14195535	14197235	3	IBRC_030	IBRC	1700
chr16	14632442	14655942	3	IBRC_036	IBRC	23500
chr17	530230	533210	3	IBRC_010	IBRC	2980
chr17	1159030	1162253	3	IBRC_026	IBRC	3223
chr17	8201630	8205794	3	IBRC_033	IBRC	4164
chr17	9125004	9127314	1	IBRC_005	IBRC	2310
chr17	10207103	10208781	0	IBRC_012	IBRC	1678
chr17	10207103	10208781	0	IBRC_021	IBRC	1678
chr17	11588653	11590517	3	IBRC_031	IBRC	1864
chr17	11882906	11884875	3	IBRC_012	IBRC	1969
chr18	260753	295672	3	IBRC_001	IBRC	34919
chr19	4074852	4094046	3	IBRC_031	IBRC	19194
chr19	4081057	4113290	3	IBRC_021	IBRC	32233
chr19	4082633	4092610	3	IBRC_015	IBRC	9977
chr19	4082633	4113290	3	IBRC_010	IBRC	30657
chr19	4083580	4110822	3	IBRC_028	IBRC	27242
chr19	4085890	4107698	3	IBRC_008	IBRC	21808
chr19	4826143	4831676	3	IBRC_023	IBRC	5533
chr2	3456718	3461977	3	IBRC_033	IBRC	5259
chr2	11180469	11187770	3	IBRC_021	IBRC	7301
chr2	11979295	11983394	0	IBRC_014	IBRC	4099
chr2	14942501	14956327	3	IBRC_035	IBRC	13826
chr2	14944164	14949481	3	IBRC_004	IBRC	5317
chr2	14991328	15003898	3	IBRC_035	IBRC	12570
chr2	14992608	15003898	3	IBRC_004	IBRC	11290
chr2	15196574	15199982	3	IBRC_007	IBRC	3408
chr2	19343645	19347331	3	IBRC_016	IBRC	3686
chr2	40032214	40041042	1	IBRC_035	IBRC	8828
chr2	41885756	41888813	3	IBRC_002	IBRC	3057
chr2	45341633	45349092	3	IBRC_017	IBRC	7459
chr2	49579336	49589285	1	IBRC_018	IBRC	9949
chr2	50455374	50473567	3	IBRC_004	IBRC	18193
chr2	52104851	52108408	1	IBRC_025	IBRC	3557
chr2	57391281	57397056	3	IBRC_034	IBRC	5775
chr2	59651757	59661726	3	IBRC_010	IBRC	9969
chr2	59651757	59670553	3	IBRC_035	IBRC	18796
chr2	60567975	60570172	0	IBRC_003	IBRC	2197
chr2	64159860	64163028	3	IBRC_009	IBRC	3168
chr2	64349463	64354546	3	IBRC_031	IBRC	5083
chr2	69972246	69978815	3	IBRC_023	IBRC	6569
chr2	74280736	74283910	3	IBRC_017	IBRC	3174
chr2	74830932	74835871	3	IBRC_022	IBRC	4939
chr2	80061270	80062981	3	IBRC_010	IBRC	1711
chr2	80061270	80062981	3	IBRC_038	IBRC	1711
chr2	80061270	80070006	3	IBRC_023	IBRC	8736
chr2	80061270	80070006	3	IBRC_037	IBRC	8736
chr2	84162984	84164680	0	IBRC_018	IBRC	1696
chr2	89436921	89457459	3	IBRC_032	IBRC	20538
chr2	90173609	90184392	3	IBRC_022	IBRC	10783
chr2	90173609	90184392	3	IBRC_026	IBRC	10783
chr2	90263204	90271241	3	IBRC_038	IBRC	8037
chr2	99608206	99612006	3	IBRC_022	IBRC	3800
chr2	101084671	101087053	0	IBRC_018	IBRC	2382
chr2	101084671	101087053	0	IBRC_021	IBRC	2382
chr2	101084671	101087053	0	IBRC_022	IBRC	2382
chr2	101084671	101087053	0	IBRC_035	IBRC	2382
chr2	101782534	101789839	3	IBRC_038	IBRC	7305
chr20	4657343	4666672	1	IBRC_027	IBRC	9329
chr20	5595112	5602483	3	IBRC_036	IBRC	7371
chr20	7537532	7540244	3	IBRC_014	IBRC	2712
chr20	7614751	7616523	4	IBRC_005	IBRC	1772
chr20	9751984	9757204	1	IBRC_008	IBRC	5220
chr21	3050601	3060257	3	IBRC_023	IBRC	9656
chr21	6534927	6543738	3	IBRC_006	IBRC	8811
chr21	6879552	6884387	3	IBRC_023	IBRC	4835
chr22	5386977	5390010	3	IBRC_007	IBRC	3033
chr22	5386977	5390010	3	IBRC_009	IBRC	3033
chr22	5386977	5390010	3	IBRC_036	IBRC	3033
chr22	5386977	5393673	3	IBRC_037	IBRC	6696
chr22	13310629	13336643	3	IBRC_036	IBRC	26014
chr23	3319291	3321319	4	IBRC_002	IBRC	2028
chr28	4816552	4825784	3	IBRC_034	IBRC	9232
chr29	643696	646821	1	IBRC_017	IBRC	3125
chr29	2044981	2048917	3	IBRC_022	IBRC	3936
chr3	1662364	1664218	0	IBRC_016	IBRC	1854
chr3	2371125	2375263	4	IBRC_036	IBRC	4138
chr3	3028014	3032147	1	IBRC_027	IBRC	4133
chr3	10037646	10045118	3	IBRC_018	IBRC	7472
chr3	10953819	10955981	1	IBRC_008	IBRC	2162
chr3	10953819	10955981	1	IBRC_015	IBRC	2162
chr3	10953819	10955981	1	IBRC_019	IBRC	2162
chr3	10953819	10957391	1	IBRC_001	IBRC	3572
chr3	10953819	10957391	1	IBRC_003	IBRC	3572
chr3	10953819	10957391	1	IBRC_028	IBRC	3572
chr3	10953819	10957391	1	IBRC_037	IBRC	3572
chr3	10953819	10958394	1	IBRC_020	IBRC	4575
chr3	14717813	14720488	3	IBRC_025	IBRC	2675
chr3	17695136	17697636	0	IBRC_004	IBRC	2500
chr3	18259328	18265635	3	IBRC_006	IBRC	6307
chr3	19995771	20009343	1	IBRC_025	IBRC	13572
chr3	25182352	25190436	3	IBRC_024	IBRC	8084
chr3	25934114	25939993	3	IBRC_009	IBRC	5879
chr3	37712649	37722877	3	IBRC_024	IBRC	10228
chr3	45704121	45705882	0	IBRC_037	IBRC	1761
chr3	47076657	47081591	3	IBRC_036	IBRC	4934
chr3	47338255	47341132	3	IBRC_005	IBRC	2877
chr3	51237994	51242298	0	IBRC_013	IBRC	4304
chr3	51237994	51243691	0	IBRC_018	IBRC	5697
chr3	51574447	51582481	3	IBRC_006	IBRC	8034
chr3	54667192	54669243	1	IBRC_003	IBRC	2051
chr3	54667192	54669243	1	IBRC_004	IBRC	2051
chr3	54667192	54669243	1	IBRC_012	IBRC	2051
chr3	54667192	54669243	1	IBRC_014	IBRC	2051
chr3	54667192	54669243	1	IBRC_015	IBRC	2051
chr3	54667192	54669243	1	IBRC_021	IBRC	2051
chr3	54667192	54669243	1	IBRC_023	IBRC	2051
chr3	54667192	54669243	1	IBRC_030	IBRC	2051
chr3	54667192	54669243	1	IBRC_031	IBRC	2051
chr3	54667192	54669243	1	IBRC_034	IBRC	2051
chr3	56181185	56188831	1	IBRC_007	IBRC	7646
chr3	67344592	67353534	3	IBRC_034	IBRC	8942
chr3	67344592	67367601	3	IBRC_026	IBRC	23009
chr3	67637589	67646163	3	IBRC_031	IBRC	8574
chr3	70617659	70620206	3	IBRC_003	IBRC	2547
chr3	72296815	72300345	3	IBRC_016	IBRC	3530
chr3	74448460	74461737	3	IBRC_033	IBRC	13277
chr3	75367101	75370400	0	IBRC_025	IBRC	3299
chr3	76673415	76676470	3	IBRC_017	IBRC	3055
chr3	92889953	92936492	3	IBRC_002	IBRC	46539
chr3	92889953	92936492	3	IBRC_030	IBRC	46539
chr3	92922000	92923426	3	IBRC_034	IBRC	1426
chr3	92926995	92929705	3	IBRC_017	IBRC	2710
chr30	1570224	1577524	3	IBRC_022	IBRC	7300
chr30	2179220	2181591	3	IBRC_033	IBRC	2371
chr30	3715738	3718966	3	IBRC_022	IBRC	3228
chr4	135422	147398	3	IBRC_018	IBRC	11976
chr4	135422	147398	3	IBRC_020	IBRC	11976
chr4	136949	164102	3	IBRC_012	IBRC	27153
chr4	1581791	1609788	3	IBRC_015	IBRC	27997
chr4	1581791	1610677	3	IBRC_001	IBRC	28886
chr4	1581791	1610677	3	IBRC_035	IBRC	28886
chr4	1586589	1609788	3	IBRC_008	IBRC	23199
chr4	1586589	1609788	3	IBRC_010	IBRC	23199
chr4	1586589	1609788	3	IBRC_024	IBRC	23199
chr4	1586589	1610677	3	IBRC_016	IBRC	24088
chr4	1586589	1610677	3	IBRC_032	IBRC	24088
chr4	1586589	1610677	3	IBRC_033	IBRC	24088
chr4	6736951	6739032	0	IBRC_037	IBRC	2081
chr4	13630230	13646331	3	IBRC_011	IBRC	16101
chr4	13637128	13646331	3	IBRC_033	IBRC	9203
chr4	14361531	14373504	3	IBRC_035	IBRC	11973
chr4	15746591	15748220	3	IBRC_034	IBRC	1629
chr4	15925120	15937499	1	IBRC_024	IBRC	12379
chr4	19788649	19792544	4	IBRC_023	IBRC	3895
chr4	19790550	19792544	3	IBRC_022	IBRC	1994
chr4	28771398	28776679	3	IBRC_014	IBRC	5281
chr4	36165976	36167298	3	IBRC_032	IBRC	1322
chr4	37603697	37617951	1	IBRC_036	IBRC	14254
chr4	38699558	38703085	0	IBRC_003	IBRC	3527
chr4	38699558	38703085	0	IBRC_015	IBRC	3527
chr4	38699558	38703085	0	IBRC_020	IBRC	3527
chr4	38699558	38703085	0	IBRC_021	IBRC	3527
chr4	38699558	38703085	0	IBRC_022	IBRC	3527
chr4	38699558	38703085	0	IBRC_025	IBRC	3527
chr4	38699558	38703085	0	IBRC_032	IBRC	3527
chr4	38699558	38703085	0	IBRC_033	IBRC	3527
chr4	38699558	38703085	0	IBRC_038	IBRC	3527
chr4	42090144	42116255	3	IBRC_014	IBRC	26111
chr4	42092416	42116255	3	IBRC_026	IBRC	23839
chr4	42092416	42116255	3	IBRC_028	IBRC	23839
chr4	42097429	42121470	3	IBRC_031	IBRC	24041
chr4	42102107	42117671	3	IBRC_036	IBRC	15564
chr4	42104368	42112275	3	IBRC_003	IBRC	7907
chr4	45064140	45067323	3	IBRC_038	IBRC	3183
chr4	45092478	45112139	3	IBRC_003	IBRC	19661
chr4	50742493	50762323	3	IBRC_033	IBRC	19830
chr4	55542956	55568493	3	IBRC_013	IBRC	25537
chr4	57465358	57480837	3	IBRC_016	IBRC	15479
chr4	62168609	62173867	1	IBRC_002	IBRC	5258
chr4	63280973	63293499	3	IBRC_030	IBRC	12526
chr4	67051708	67055862	0	IBRC_020	IBRC	4154
chr4	68470470	68501684	3	IBRC_035	IBRC	31214
chr4	68472698	68512066	3	IBRC_002	IBRC	39368
chr4	68475191	68508861	3	IBRC_003	IBRC	33670
chr4	68475191	68508861	3	IBRC_008	IBRC	33670
chr4	68477066	68512066	3	IBRC_022	IBRC	35000
chr4	68480178	68512066	3	IBRC_025	IBRC	31888
chr4	68489653	68497604	0	IBRC_004	IBRC	7951
chr4	68489653	68497604	0	IBRC_032	IBRC	7951
chr4	68492031	68497604	0	IBRC_010	IBRC	5573
chr4	68492031	68497604	0	IBRC_011	IBRC	5573
chr4	68492031	68497604	0	IBRC_021	IBRC	5573
chr4	68492031	68501684	4	IBRC_009	IBRC	9653
chr4	68492031	68501684	4	IBRC_028	IBRC	9653
chr4	68492031	68507940	3	IBRC_018	IBRC	15909
chr4	68492031	68508861	3	IBRC_019	IBRC	16830
chr4	68492031	68512066	3	IBRC_024	IBRC	20035
chr4	69410561	69416196	3	IBRC_027	IBRC	5635
chr5	2334150	2343746	3	IBRC_035	IBRC	9596
chr5	2459879	2464768	3	IBRC_005	IBRC	4889
chr5	2656286	2660142	0	IBRC_001	IBRC	3856
chr5	2656286	2660142	0	IBRC_013	IBRC	3856
chr5	2656286	2660142	0	IBRC_015	IBRC	3856
chr5	2656286	2660142	0	IBRC_025	IBRC	3856
chr5	2656286	2660142	0	IBRC_033	IBRC	3856
chr5	2656286	2660142	0	IBRC_036	IBRC	3856
chr5	6097908	6105415	3	IBRC_030	IBRC	7507
chr5	12789275	12790825	3	IBRC_031	IBRC	1550
chr5	16386606	16390437	3	IBRC_026	IBRC	3831
chr5	18073584	18076826	3	IBRC_036	IBRC	3242
chr5	19363096	19371730	3	IBRC_034	IBRC	8634
chr5	20988279	20993475	3	IBRC_009	IBRC	5196
chr5	24072977	24077910	3	IBRC_024	IBRC	4933
chr5	25097359	25102936	3	IBRC_012	IBRC	5577
chr5	25630832	25634119	3	IBRC_001	IBRC	3287
chr5	29055588	29070780	1	IBRC_038	IBRC	15192
chr5	39027263	39080935	3	IBRC_014	IBRC	53672
chr5	42216427	42226915	3	IBRC_019	IBRC	10488
chr5	50148432	50150687	0	IBRC_033	IBRC	2255
chr5	54688656	54690991	3	IBRC_001	IBRC	2335
chr5	55021551	55023645	0	IBRC_016	IBRC	2094
chr5	55021551	55023645	0	IBRC_017	IBRC	2094
chr5	55775582	55778889	3	IBRC_022	IBRC	3307
chr5	55851333	55853718	0	IBRC_016	IBRC	2385
chr5	57834522	57842812	3	IBRC_008	IBRC	8290
chr6	6169675	6176495	3	IBRC_029	IBRC	6820
chr6	7595036	7598794	3	IBRC_002	IBRC	3758
chr6	17036102	17039825	3	IBRC_008	IBRC	3723
chr6	37389792	37394586	3	IBRC_029	IBRC	4794
chr6	38418522	38425882	1	IBRC_033	IBRC	7360
chr7	6839164	6846388	3	IBRC_033	IBRC	7224
chr7	6839164	6848074	3	IBRC_007	IBRC	8910
chr7	6839164	6848074	3	IBRC_015	IBRC	8910
chr7	8430567	8435969	4	IBRC_034	IBRC	5402
chr7	8512364	8522377	3	IBRC_010	IBRC	10013
chr7	8514221	8522377	3	IBRC_012	IBRC	8156
chr7	8514221	8522377	3	IBRC_025	IBRC	8156
chr7	8514221	8528015	3	IBRC_007	IBRC	13794
chr7	8514221	8528015	3	IBRC_034	IBRC	13794
chr7	13660376	13674844	1	IBRC_009	IBRC	14468
chr7	19001685	19012305	3	IBRC_013	IBRC	10620
chr7	19181486	19188635	3	IBRC_002	IBRC	7149
chr7	28040201	28052344	3	IBRC_036	IBRC	12143
chr7	28049777	28055873	3	IBRC_010	IBRC	6096
chr7	34609787	34633016	3	IBRC_025	IBRC	23229
chr7	34617977	34633016	3	IBRC_005	IBRC	15039
chr8	4735200	4773969	0	IBRC_026	IBRC	38769
chr8	7120206	7125380	3	IBRC_026	IBRC	5174
chr8	9816393	9827909	1	IBRC_001	IBRC	11516
chr8	21154727	21157783	3	IBRC_036	IBRC	3056
chr8	23741943	23745335	3	IBRC_033	IBRC	3392
chr8	28505605	28519416	3	IBRC_022	IBRC	13811
chr8	33115950	33127888	3	IBRC_027	IBRC	11938
chr9	754331	758538	1	IBRC_025	IBRC	4207
chr9	6993440	6998164	3	IBRC_022	IBRC	4724
chr9	7979508	7983422	4	IBRC_009	IBRC	3914
chr9	18916228	18940907	3	IBRC_031	IBRC	24679

## Sheet: MEX
CHR	START	END	STATE	ID	Breed	Length
chr1	89421	94204	0	TM_116R	MEX	4783
chr1	200952	207343	3	TM_27	MEX	6391
chr1	2442622	2445971	3	TM_03	MEX	3349
chr1	5491316	5526723	3	TM_136R	MEX	35407
chr1	6697404	6702974	3	TM_129	MEX	5570
chr1	7665394	7670844	4	TM_03	MEX	5450
chr1	7667229	7669111	4	TM_140	MEX	1882
chr1	9117517	9125208	1	TM_27	MEX	7691
chr1	11924581	11926109	3	TM_19	MEX	1528
chr1	12337607	12353463	3	TM_117	MEX	15856
chr1	13476428	13484096	3	TM_106R	MEX	7668
chr1	13755080	13758045	3	TM_19	MEX	2965
chr1	13755080	13765956	0	TM_107	MEX	10876
chr1	14107941	14114989	3	TM_03	MEX	7048
chr1	15040431	15055170	3	TM_27	MEX	14739
chr1	15176078	15186544	3	TM_36	MEX	10466
chr1	16148799	16152419	3	TM_132R	MEX	3620
chr1	16623623	16632367	0	TM_101	MEX	8744
chr1	18377936	18383010	0	TM_06	MEX	5074
chr1	21275407	21282142	0	TM_133	MEX	6735
chr1	21279817	21289072	0	TM_145	MEX	9255
chr1	22583092	22606505	3	TM_106R	MEX	23413
chr1	23782450	23794645	3	TM_19	MEX	12195
chr1	24305318	24326422	0	TM_129	MEX	21104
chr1	24445871	24457954	1	TM_142R	MEX	12083
chr1	24656007	24692519	3	TM_136R	MEX	36512
chr1	26123855	26128452	3	TM_122	MEX	4597
chr1	26357358	26367974	3	TM_117	MEX	10616
chr1	27930754	27950340	3	TM_129	MEX	19586
chr1	28361345	28375890	3	TM_129	MEX	14545
chr1	28845424	28868061	1	TM_124	MEX	22637
chr1	29086592	29129520	3	TM_106R	MEX	42928
chr1	31083228	31085248	3	TM_103	MEX	2020
chr1	31083228	31095592	3	TM_107	MEX	12364
chr1	31383068	31391350	3	TM_121	MEX	8282
chr1	33172298	33175447	1	TM_135	MEX	3149
chr1	37075410	37083228	3	TM_133	MEX	7818
chr1	37417768	37420335	4	TM_129	MEX	2567
chr1	39675672	39678278	3	TM_142R	MEX	2606
chr1	40832851	40840949	3	TM_136R	MEX	8098
chr1	41236836	41243375	0	TM_145	MEX	6539
chr1	43212320	43224913	1	TM_143	MEX	12593
chr1	45755500	45757737	0	TM_139	MEX	2237
chr1	45998429	46019367	3	TM_116R	MEX	20938
chr1	48668246	48674575	1	TM_03	MEX	6329
chr1	48996992	49007056	4	TM_27	MEX	10064
chr1	49004180	49013286	3	TM_03	MEX	9106
chr1	50755512	50759627	3	TM_03	MEX	4115
chr1	52849761	52852525	0	TM_101	MEX	2764
chr1	52849761	52852525	0	TM_117	MEX	2764
chr1	52849761	52852525	0	TM_139	MEX	2764
chr1	52849761	52853786	0	TM_140	MEX	4025
chr1	55852870	55881609	3	TM_19	MEX	28739
chr1	59403254	59410284	3	TM_142R	MEX	7030
chr1	62737574	62740580	0	TM_116R	MEX	3006
chr1	64151736	64155448	0	TM_117	MEX	3712
chr1	65168884	65175181	3	TM_124	MEX	6297
chr1	65881750	65923351	1	TM_132R	MEX	41601
chr1	66939773	66945556	4	TM_139	MEX	5783
chr1	68564129	68566665	3	TM_134	MEX	2536
chr1	68864811	68881693	3	TM_135	MEX	16882
chr1	70315710	70331242	4	TM_06	MEX	15532
chr1	70315710	70331242	4	TM_124	MEX	15532
chr1	70709180	70777575	3	TM_142R	MEX	68395
chr1	70724528	70954013	3	TM_103	MEX	229485
chr1	70730730	70805758	3	TM_145	MEX	75028
chr1	76356901	76370286	3	TM_140	MEX	13385
chr1	76356901	76374993	3	TM_06	MEX	18092
chr1	78868995	78875787	3	TM_121	MEX	6792
chr1	78871403	78874877	3	TM_06	MEX	3474
chr1	81683464	81689429	0	TM_19	MEX	5965
chr1	83099811	83105642	0	TM_114	MEX	5831
chr1	85355775	85357380	4	TM_36	MEX	1605
chr1	85570037	85588354	3	TM_124	MEX	18317
chr1	85868011	85872367	3	TM_116R	MEX	4356
chr1	87491678	87494372	0	TM_124	MEX	2694
chr1	91798726	91800638	4	TM_121	MEX	1912
chr1	92104234	92110120	0	TM_135	MEX	5886
chr1	92104234	92111058	0	TM_36	MEX	6824
chr1	92408203	92453526	3	TM_101	MEX	45323
chr1	95819054	95826297	3	TM_136R	MEX	7243
chr1	96844957	96905826	3	TM_106R	MEX	60869
chr1	96885088	96894681	3	TM_135	MEX	9593
chr1	98039527	98049305	3	TM_140	MEX	9778
chr1	98499204	98517122	3	TM_121	MEX	17918
chr1	99099732	99107508	3	TM_121	MEX	7776
chr1	99964974	99981554	3	TM_136R	MEX	16580
chr1	109131231	109135126	4	TM_06	MEX	3895
chr1	111455580	111458095	3	TM_121	MEX	2515
chr1	113035294	113046964	3	TM_129	MEX	11670
chr1	115067781	115078934	3	TM_121	MEX	11153
chr1	119721169	119730459	3	TM_142R	MEX	9290
chr1	119721169	119892064	0	TM_06	MEX	170895
chr1	120325791	120342168	3	TM_27	MEX	16377
chr1	120577928	120586125	0	TM_06	MEX	8197
chr1	122664785	122671449	0	TM_140	MEX	6664
chr1	123997252	123999250	0	TM_124	MEX	1998
chr1	126808033	126809908	3	TM_145	MEX	1875
chr1	129863141	129869089	1	TM_134	MEX	5948
chr1	132889180	132891957	3	TM_106R	MEX	2777
chr1	134047421	134050252	0	TM_106R	MEX	2831
chr1	135444824	135449363	0	TM_132R	MEX	4539
chr1	135897006	135901821	3	TM_106R	MEX	4815
chr1	136175835	136192095	3	TM_03	MEX	16260
chr1	138816676	138823671	3	TM_129	MEX	6995
chr1	139296982	139304327	4	TM_140	MEX	7345
chr1	139296982	139307385	3	TM_106R	MEX	10403
chr1	139477780	139493699	3	TM_114	MEX	15919
chr1	141236466	141246751	3	TM_129	MEX	10285
chr1	141838401	141850727	0	TM_03	MEX	12326
chr1	141838401	141850727	0	TM_101	MEX	12326
chr1	142048186	142050945	4	TM_132R	MEX	2759
chr1	144258117	144261155	3	TM_124	MEX	3038
chr1	144564933	144567711	3	TM_101	MEX	2778
chr1	144796347	144801356	4	TM_134	MEX	5009
chr1	145451576	145455865	0	TM_36	MEX	4289
chr1	145453291	145455865	0	TM_103	MEX	2574
chr1	145453291	145455865	0	TM_117	MEX	2574
chr1	145453291	145455865	0	TM_124	MEX	2574
chr1	145636381	145650795	3	TM_114	MEX	14414
chr1	146099607	146113282	4	TM_106R	MEX	13675
chr1	146757164	146762424	3	TM_133	MEX	5260
chr1	147249357	147252273	3	TM_27	MEX	2916
chr1	147583283	147588653	3	TM_132R	MEX	5370
chr1	152154960	152162116	3	TM_143	MEX	7156
chr1	152914472	152990880	3	TM_135	MEX	76408
chr1	152925220	152937082	4	TM_107	MEX	11862
chr1	153253774	153303310	3	TM_129	MEX	49536
chr1	153955728	153993722	3	TM_106R	MEX	37994
chr1	154507414	154563601	3	TM_106R	MEX	56187
chr1	154624410	154626215	0	TM_06	MEX	1805
chr1	154663859	154672713	3	TM_133	MEX	8854
chr1	154684736	154689455	3	TM_19	MEX	4719
chr1	155410036	155426503	3	TM_136R	MEX	16467
chr1	156557321	156578434	3	TM_140	MEX	21113
chr1	158204333	158216231	1	TM_142R	MEX	11898
chr1	159200837	159285146	3	TM_124	MEX	84309
chr1	164611722	164619251	0	TM_06	MEX	7529
chr1	164671485	164675608	0	TM_06	MEX	4123
chr1	164835685	164843394	3	TM_107	MEX	7709
chr1	166622829	166691123	0	TM_06	MEX	68294
chr1	168009378	168012639	4	TM_136R	MEX	3261
chr1	169696308	169706791	3	TM_103	MEX	10483
chr1	170303206	170306326	3	TM_124	MEX	3120
chr1	171522846	171534283	3	TM_135	MEX	11437
chr1	172497361	172503148	4	TM_19	MEX	5787
chr1	172796717	172809961	3	TM_136R	MEX	13244
chr1	174679599	174704667	3	TM_103	MEX	25068
chr1	175132611	175163200	1	TM_145	MEX	30589
chr1	175147360	175184405	1	TM_106R	MEX	37045
chr1	177651645	177660174	3	TM_139	MEX	8529
chr1	179018597	179042151	3	TM_117	MEX	23554
chr1	179093676	179096956	0	TM_117	MEX	3280
chr1	179093676	179096956	0	TM_133	MEX	3280
chr1	179093676	179099213	0	TM_116R	MEX	5537
chr1	180795708	180806241	3	TM_124	MEX	10533
chr1	183571009	183597904	3	TM_136R	MEX	26895
chr1	184177281	184187993	1	TM_27	MEX	10712
chr1	186401848	186406894	0	TM_116R	MEX	5046
chr1	186602697	187056182	1	TM_122	MEX	453485
chr1	186989227	186999759	1	TM_142R	MEX	10532
chr1	187628859	187645190	1	TM_124	MEX	16331
chr1	187926543	187934798	3	TM_103	MEX	8255
chr1	187926543	187934798	3	TM_133	MEX	8255
chr1	188223557	188233598	3	TM_36	MEX	10041
chr1	190413102	190423903	3	TM_134	MEX	10801
chr1	190546037	190548920	3	TM_121	MEX	2883
chr10	1542231	1546263	0	TM_124	MEX	4032
chr10	1677123	1696419	3	TM_122	MEX	19296
chr10	4701333	4707397	3	TM_124	MEX	6064
chr10	7876404	7897052	1	TM_136R	MEX	20648
chr10	9242188	9247032	3	TM_136R	MEX	4844
chr10	14137397	14140480	3	TM_116R	MEX	3083
chr10	14371157	14383579	3	TM_121	MEX	12422
chr10	15641429	15655000	0	TM_121	MEX	13571
chr10	17440586	17467807	3	TM_03	MEX	27221
chr10	18732317	18735548	0	TM_116R	MEX	3231
chr10	18908550	18914196	3	TM_133	MEX	5646
chr10	23449345	23454393	0	TM_139	MEX	5048
chr10	25392105	25410304	3	TM_136R	MEX	18199
chr10	28070367	28090362	3	TM_124	MEX	19995
chr10	29048961	29055889	3	TM_121	MEX	6928
chr10	29094409	29101053	3	TM_134	MEX	6644
chr11	1004126	1053713	3	TM_140	MEX	49587
chr11	1004126	1053713	3	TM_142R	MEX	49587
chr11	1004126	1053713	3	TM_19	MEX	49587
chr11	1006009	1022922	3	TM_132R	MEX	16913
chr11	1006009	1050064	3	TM_103	MEX	44055
chr11	1012388	1053713	3	TM_129	MEX	41325
chr11	1621570	1624936	4	TM_140	MEX	3366
chr11	2574575	2577573	3	TM_134	MEX	2998
chr11	5867978	5875244	0	TM_06	MEX	7266
chr11	5867978	5875244	0	TM_107	MEX	7266
chr11	13349729	13356033	3	TM_133	MEX	6304
chr11	14120401	14146462	3	TM_121	MEX	26061
chr11	18512140	18516463	3	TM_03	MEX	4323
chr11	19827916	19830336	1	TM_06	MEX	2420
chr11	20381433	20382364	3	TM_124	MEX	931
chr11	21891887	21894409	0	TM_106R	MEX	2522
chr11	23383644	23385004	4	TM_107	MEX	1360
chr11	23694003	23699919	3	TM_140	MEX	5916
chr11	23694003	23714029	3	TM_03	MEX	20026
chr12	5150492	5153717	3	TM_129	MEX	3225
chr12	5309609	5317983	3	TM_124	MEX	8374
chr12	7252429	7351380	1	TM_03	MEX	98951
chr12	7279240	7351380	1	TM_06	MEX	72140
chr12	7279240	7351380	1	TM_107	MEX	72140
chr12	7279240	7351380	1	TM_129	MEX	72140
chr12	7279240	7351380	1	TM_134	MEX	72140
chr12	7279240	7351380	1	TM_135	MEX	72140
chr12	7279240	7351380	1	TM_140	MEX	72140
chr12	7809689	7849592	3	TM_124	MEX	39903
chr12	8450832	8455569	3	TM_103	MEX	4737
chr12	9507566	9511156	3	TM_27	MEX	3590
chr12	9589534	9593025	3	TM_129	MEX	3491
chr12	11530492	11549300	3	TM_143	MEX	18808
chr12	11953978	11958120	1	TM_129	MEX	4142
chr12	13955492	13960587	4	TM_136R	MEX	5095
chr12	17335755	17356980	3	TM_117	MEX	21225
chr12	17335755	17362352	3	TM_116R	MEX	26597
chr12	18812371	18818859	3	TM_124	MEX	6488
chr12	19224363	19225206	3	TM_122	MEX	843
chr13	560118	562498	0	TM_121	MEX	2380
chr13	1598277	1601916	3	TM_142R	MEX	3639
chr13	2605077	2605896	0	TM_03	MEX	819
chr13	2783029	2786241	0	TM_136R	MEX	3212
chr13	4651873	4656586	0	TM_121	MEX	4713
chr13	6352973	6354244	0	TM_101	MEX	1271
chr13	11128744	11130771	3	TM_122	MEX	2027
chr13	12258564	12263403	3	TM_140	MEX	4839
chr13	12258564	12263403	3	TM_19	MEX	4839
chr13	12258564	12263403	3	TM_36	MEX	4839
chr13	12284965	12287849	4	TM_133	MEX	2884
chr14	7414373	7415279	0	TM_133	MEX	906
chr14	7788433	7801102	3	TM_134	MEX	12669
chr14	7796902	7799072	4	TM_107	MEX	2170
chr14	8249945	8253343	3	TM_142R	MEX	3398
chr14	9771057	9780018	3	TM_116R	MEX	8961
chr14	10310149	10313964	0	TM_142R	MEX	3815
chr14	11197622	11201032	3	TM_06	MEX	3410
chr14	14526135	14540023	3	TM_129	MEX	13888
chr14	15258300	15261279	0	TM_06	MEX	2979
chr14	17931423	17932857	1	TM_142R	MEX	1434
chr15	280647	284097	0	TM_117	MEX	3450
chr15	3102035	3105132	3	TM_19	MEX	3097
chr15	3529764	3538441	3	TM_106R	MEX	8677
chr15	5496902	5500793	3	TM_106R	MEX	3891
chr15	7712420	7722763	3	TM_103	MEX	10343
chr15	9389886	9403200	3	TM_124	MEX	13314
chr15	9431514	9436165	3	TM_143	MEX	4651
chr15	9498722	9508362	3	TM_145	MEX	9640
chr15	11272810	11289778	1	TM_145	MEX	16968
chr15	12580056	12595928	1	TM_135	MEX	15872
chr15	16754715	16769427	1	TM_03	MEX	14712
chr15	16760503	16769427	0	TM_133	MEX	8924
chr16	177872	180194	3	TM_117	MEX	2322
chr16	177872	180194	3	TM_129	MEX	2322
chr16	505145	512048	3	TM_19	MEX	6903
chr16	704826	708018	3	TM_27	MEX	3192
chr16	2123259	2126591	0	TM_03	MEX	3332
chr16	2309859	2317328	3	TM_19	MEX	7469
chr16	2880953	2886300	0	TM_145	MEX	5347
chr16	2880953	2886300	0	TM_27	MEX	5347
chr16	4207196	4209316	0	TM_136R	MEX	2120
chr16	4659463	4667419	3	TM_122	MEX	7956
chr16	5189768	5193816	0	TM_129	MEX	4048
chr16	6648694	6651109	0	TM_129	MEX	2415
chr16	9462399	9464243	0	TM_132R	MEX	1844
chr16	9862329	9868030	4	TM_124	MEX	5701
chr16	13451096	13481287	3	TM_19	MEX	30191
chr16	13567326	13618598	3	TM_19	MEX	51272
chr16	14182388	14186960	3	TM_129	MEX	4572
chr16	14267475	14269061	4	TM_101	MEX	1586
chr16	14326212	14337447	3	TM_136R	MEX	11235
chr16	14620216	14649023	3	TM_107	MEX	28807
chr16	14627944	14650729	3	TM_03	MEX	22785
chr16	14627944	14660354	3	TM_124	MEX	32410
chr17	2654879	2658404	3	TM_106R	MEX	3525
chr17	5929079	5947452	1	TM_117	MEX	18373
chr17	11361419	11363633	0	TM_121	MEX	2214
chr17	12035514	12040582	4	TM_103	MEX	5068
chr17	12314989	12316732	3	TM_116R	MEX	1743
chr17	13045957	13063738	3	TM_143	MEX	17781
chr18	371	62622	3	TM_129	MEX	62251
chr18	295672	305530	3	TM_19	MEX	9858
chr19	209409	214072	0	TM_139	MEX	4663
chr19	2120049	2134703	3	TM_132R	MEX	14654
chr19	3589695	3591298	4	TM_132R	MEX	1603
chr19	4131729	4142406	0	TM_103	MEX	10677
chr19	4342180	4358349	3	TM_140	MEX	16169
chr19	4347256	4354717	3	TM_133	MEX	7461
chr19	4349194	4354717	3	TM_116R	MEX	5523
chr19	5128731	5139484	1	TM_03	MEX	10753
chr19	5133506	5139484	1	TM_121	MEX	5978
chr19	5133506	5142356	1	TM_136R	MEX	8850
chr19	5133506	5142356	1	TM_139	MEX	8850
chr19	5133506	5144247	1	TM_132R	MEX	10741
chr19	5768561	5771050	4	TM_106R	MEX	2489
chr19	5874324	5877410	3	TM_132R	MEX	3086
chr19	7796814	7802857	0	TM_103	MEX	6043
chr19	7796814	7802857	0	TM_36	MEX	6043
chr19	8741414	8759965	3	TM_106R	MEX	18551
chr19	9866098	9875284	1	TM_132R	MEX	9186
chr19	9961389	9977744	4	TM_116R	MEX	16355
chr2	4945547	4947921	4	TM_129	MEX	2374
chr2	9223719	9253470	1	TM_103	MEX	29751
chr2	9321754	9325288	3	TM_103	MEX	3534
chr2	16109379	16111251	0	TM_129	MEX	1872
chr2	17819345	17823717	0	TM_116R	MEX	4372
chr2	20423605	20430565	3	TM_19	MEX	6960
chr2	26002900	26009246	3	TM_124	MEX	6346
chr2	26058127	26071227	3	TM_106R	MEX	13100
chr2	27035769	27039676	3	TM_107	MEX	3907
chr2	30461083	30515297	3	TM_106R	MEX	54214
chr2	30462604	30469820	0	TM_129	MEX	7216
chr2	30462604	30469820	0	TM_140	MEX	7216
chr2	30462604	30469820	0	TM_19	MEX	7216
chr2	31882875	31891265	0	TM_136R	MEX	8390
chr2	33912833	33925643	1	TM_140	MEX	12810
chr2	33994868	33998508	1	TM_03	MEX	3640
chr2	34449131	34456645	3	TM_122	MEX	7514
chr2	34449131	34456645	3	TM_139	MEX	7514
chr2	34449131	34456645	4	TM_143	MEX	7514
chr2	35237855	35241755	3	TM_132R	MEX	3900
chr2	36936060	36938308	3	TM_124	MEX	2248
chr2	42292127	42295207	3	TM_135	MEX	3080
chr2	42292127	42295207	3	TM_140	MEX	3080
chr2	42604981	42606860	0	TM_27	MEX	1879
chr2	44213218	44215344	3	TM_106R	MEX	2126
chr2	46212499	46215009	0	TM_103	MEX	2510
chr2	46212499	46215009	0	TM_142R	MEX	2510
chr2	46503009	46543727	1	TM_106R	MEX	40718
chr2	47674848	47686866	1	TM_133	MEX	12018
chr2	48068586	48084004	0	TM_19	MEX	15418
chr2	50625790	50633371	3	TM_106R	MEX	7581
chr2	52133224	52136799	3	TM_103	MEX	3575
chr2	54536728	54541955	3	TM_27	MEX	5227
chr2	54673323	54693504	1	TM_145	MEX	20181
chr2	54675551	54699937	1	TM_134	MEX	24386
chr2	54684203	54695510	1	TM_121	MEX	11307
chr2	54684203	54699937	1	TM_133	MEX	15734
chr2	54851826	54854378	3	TM_122	MEX	2552
chr2	57874324	57885274	3	TM_133	MEX	10950
chr2	57899261	57911464	0	TM_03	MEX	12203
chr2	57905909	57911464	0	TM_06	MEX	5555
chr2	57905909	57911464	0	TM_107	MEX	5555
chr2	57905909	57911464	0	TM_19	MEX	5555
chr2	58803509	58856983	3	TM_106R	MEX	53474
chr2	59757358	59762713	0	TM_124	MEX	5355
chr2	65562562	65573095	3	TM_19	MEX	10533
chr2	66079206	66092930	3	TM_122	MEX	13724
chr2	68662667	68667312	3	TM_103	MEX	4645
chr2	69113835	69115573	3	TM_106R	MEX	1738
chr2	71309478	71317589	3	TM_19	MEX	8111
chr2	71405255	71437714	3	TM_140	MEX	32459
chr2	71706905	71714082	3	TM_116R	MEX	7177
chr2	72220017	72225875	3	TM_06	MEX	5858
chr2	72225875	72236271	0	TM_145	MEX	10396
chr2	72333048	72341595	0	TM_03	MEX	8547
chr2	75769027	75791735	3	TM_19	MEX	22708
chr2	75786486	75791735	3	TM_103	MEX	5249
chr2	76489255	76502601	3	TM_133	MEX	13346
chr2	76489255	76502601	3	TM_143	MEX	13346
chr2	76674919	76678857	3	TM_19	MEX	3938
chr2	77298701	77305685	0	TM_134	MEX	6984
chr2	78043471	78052967	3	TM_19	MEX	9496
chr2	78427963	78430540	0	TM_124	MEX	2577
chr2	78784883	78787822	0	TM_103	MEX	2939
chr2	83709631	83729258	3	TM_143	MEX	19627
chr2	85496575	85514899	3	TM_143	MEX	18324
chr2	86738853	86749960	3	TM_114	MEX	11107
chr2	86906953	86912024	3	TM_122	MEX	5071
chr2	88306860	88311330	0	TM_27	MEX	4470
chr2	90377211	90392400	3	TM_121	MEX	15189
chr2	90377211	90392400	3	TM_19	MEX	15189
chr2	96925447	96927672	0	TM_124	MEX	2225
chr2	97902680	98002247	3	TM_136R	MEX	99567
chr2	98904808	98906455	3	TM_103	MEX	1647
chr2	99481074	99487476	3	TM_122	MEX	6402
chr2	99705746	99711076	3	TM_133	MEX	5330
chr2	99960489	99962225	0	TM_101	MEX	1736
chr2	100468147	100471407	3	TM_135	MEX	3260
chr2	100962945	100964737	0	TM_06	MEX	1792
chr2	101786613	101794080	0	TM_124	MEX	7467
chr2	102275561	102292687	0	TM_134	MEX	17126
chr2	102961595	103050216	3	TM_106R	MEX	88621
chr2	103413388	103417487	0	TM_145	MEX	4099
chr2	103690985	103699642	3	TM_121	MEX	8657
chr2	104432920	104444321	3	TM_129	MEX	11401
chr2	107477302	107486026	4	TM_129	MEX	8724
chr2	109330126	109345595	1	TM_19	MEX	15469
chr20	1461273	1465315	3	TM_19	MEX	4042
chr20	1806204	1817383	3	TM_121	MEX	11179
chr20	3058793	3065458	0	TM_129	MEX	6665
chr20	5968751	5970212	4	TM_103	MEX	1461
chr20	6063457	6066230	0	TM_139	MEX	2773
chr20	7237404	7240856	4	TM_107	MEX	3452
chr20	8641595	8646855	3	TM_143	MEX	5260
chr20	8989468	8992771	3	TM_106R	MEX	3303
chr20	9359900	9361088	0	TM_140	MEX	1188
chr20	9850524	9853593	0	TM_143	MEX	3069
chr20	10332763	10344815	3	TM_132R	MEX	12052
chr20	10718629	10727250	3	TM_101	MEX	8621
chr21	325756	351646	1	TM_19	MEX	25890
chr21	330791	345464	1	TM_145	MEX	14673
chr21	992587	1004972	3	TM_124	MEX	12385
chr21	1173802	1176575	0	TM_103	MEX	2773
chr21	1558081	1575548	3	TM_133	MEX	17467
chr21	2614931	2617622	4	TM_129	MEX	2691
chr21	4798529	4847482	3	TM_129	MEX	48953
chr21	9716659	9733153	3	TM_103	MEX	16494
chr22	999	74608	3	TM_06	MEX	73609
chr22	999	96348	3	TM_139	MEX	95349
chr22	46489	90566	3	TM_134	MEX	44077
chr22	72176	96348	3	TM_136R	MEX	24172
chr22	2747271	2750517	0	TM_132R	MEX	3246
chr22	3481765	3485621	4	TM_27	MEX	3856
chr22	3873549	3892285	3	TM_06	MEX	18736
chr22	4754751	4760001	4	TM_121	MEX	5250
chr22	5193251	5206899	3	TM_121	MEX	13648
chr22	8077291	8109009	3	TM_116R	MEX	31718
chr22	8799165	8802974	3	TM_135	MEX	3809
chr22	12721544	12723074	0	TM_116R	MEX	1530
chr24	3393801	3427289	1	TM_132R	MEX	33488
chr25	1997100	2002803	3	TM_03	MEX	5703
chr25	2129273	2131556	0	TM_143	MEX	2283
chr25	2353997	2368050	1	TM_114	MEX	14053
chr25	4211127	4216332	1	TM_101	MEX	5205
chr25	4785084	4821040	3	TM_133	MEX	35956
chr25	5021103	5029369	0	TM_134	MEX	8266
chr26	7063	25376	3	TM_145	MEX	18313
chr26	7063	26230	3	TM_121	MEX	19167
chr26	7063	33483	3	TM_136R	MEX	26420
chr26	7063	33483	3	TM_139	MEX	26420
chr26	7063	40100	3	TM_19	MEX	33037
chr26	13757	27100	4	TM_03	MEX	13343
chr26	623733	628302	3	TM_129	MEX	4569
chr26	1769812	1776162	4	TM_103	MEX	6350
chr26	5399504	5402155	3	TM_27	MEX	2651
chr26	6388747	6431016	3	TM_124	MEX	42269
chr26	6391134	6431016	3	TM_139	MEX	39882
chr26	6391956	6431016	3	TM_136R	MEX	39060
chr26	6392692	6431016	3	TM_03	MEX	38324
chr26	6392692	6431016	3	TM_06	MEX	38324
chr26	6392692	6431016	3	TM_101	MEX	38324
chr26	6392692	6431016	3	TM_117	MEX	38324
chr26	6392692	6431016	3	TM_129	MEX	38324
chr26	6392692	6431016	3	TM_19	MEX	38324
chr26	6393737	6431016	3	TM_133	MEX	37279
chr26	6394627	6431016	3	TM_106R	MEX	36389
chr26	6395744	6431016	3	TM_103	MEX	35272
chr26	6395744	6431016	3	TM_140	MEX	35272
chr26	6395744	6431016	3	TM_27	MEX	35272
chr26	6401072	6431016	3	TM_114	MEX	29944
chr26	6401072	6431016	3	TM_145	MEX	29944
chr26	6410010	6431016	3	TM_116R	MEX	21006
chr26	6410010	6431016	3	TM_36	MEX	21006
chr27	157671	182780	3	TM_19	MEX	25109
chr27	161452	175267	3	TM_122	MEX	13815
chr27	161452	180559	3	TM_135	MEX	19107
chr27	161452	182780	3	TM_129	MEX	21328
chr27	161452	182780	3	TM_134	MEX	21328
chr27	161452	182780	3	TM_139	MEX	21328
chr27	161452	186890	3	TM_136R	MEX	25438
chr27	161452	186890	3	TM_143	MEX	25438
chr27	161452	192870	3	TM_140	MEX	31418
chr27	162919	175267	3	TM_106R	MEX	12348
chr28	4611369	4617563	3	TM_124	MEX	6194
chr29	587208	594533	3	TM_135	MEX	7325
chr29	1878172	1880519	4	TM_140	MEX	2347
chr29	2046936	2048917	3	TM_143	MEX	1981
chr29	2140652	2162384	3	TM_136R	MEX	21732
chr29	2236618	2241930	3	TM_142R	MEX	5312
chr29	3447954	3494418	3	TM_36	MEX	46464
chr3	1464136	1521068	3	TM_106R	MEX	56932
chr3	2187445	2204417	3	TM_124	MEX	16972
chr3	5506061	5511123	0	TM_136R	MEX	5062
chr3	6102527	6115314	3	TM_121	MEX	12787
chr3	13923894	13926294	0	TM_114	MEX	2400
chr3	15332712	15336483	0	TM_140	MEX	3771
chr3	18687226	18691288	0	TM_101	MEX	4062
chr3	20441911	20449608	3	TM_103	MEX	7697
chr3	21051181	21131247	0	TM_143	MEX	80066
chr3	21054468	21129089	1	TM_135	MEX	74621
chr3	21055758	21115099	1	TM_107	MEX	59341
chr3	21061988	21127944	1	TM_106R	MEX	65956
chr3	21213707	21225414	0	TM_139	MEX	11707
chr3	21341606	21343869	0	TM_142R	MEX	2263
chr3	23344721	23585303	3	TM_103	MEX	240582
chr3	24169453	24175327	3	TM_129	MEX	5874
chr3	24219269	24222362	0	TM_145	MEX	3093
chr3	24609788	24617492	3	TM_103	MEX	7704
chr3	25423298	25435368	0	TM_133	MEX	12070
chr3	27703954	27713237	3	TM_116R	MEX	9283
chr3	30310675	30313034	3	TM_06	MEX	2359
chr3	31456976	31506180	3	TM_129	MEX	49204
chr3	31653188	31658062	0	TM_107	MEX	4874
chr3	33630367	33632394	4	TM_135	MEX	2027
chr3	33808333	33817345	1	TM_122	MEX	9012
chr3	34064645	34073263	3	TM_19	MEX	8618
chr3	38164117	38166723	0	TM_140	MEX	2606
chr3	39298796	39305002	3	TM_19	MEX	6206
chr3	44904109	44911849	3	TM_03	MEX	7740
chr3	44940846	44945768	0	TM_103	MEX	4922
chr3	45336345	45340336	0	TM_136R	MEX	3991
chr3	50647167	50651282	0	TM_19	MEX	4115
chr3	50945000	51030474	3	TM_132R	MEX	85474
chr3	51674679	51677333	4	TM_36	MEX	2654
chr3	53656119	53659054	4	TM_140	MEX	2935
chr3	54655570	54690926	1	TM_27	MEX	35356
chr3	54673017	54693060	1	TM_136R	MEX	20043
chr3	54763054	54781645	1	TM_101	MEX	18591
chr3	54765396	54791559	1	TM_129	MEX	26163
chr3	57097785	57102901	4	TM_136R	MEX	5116
chr3	57855434	57858070	0	TM_134	MEX	2636
chr3	58693998	58925041	3	TM_36	MEX	231043
chr3	59620797	59626201	3	TM_140	MEX	5404
chr3	59942095	59943564	3	TM_106R	MEX	1469
chr3	59942827	59944806	3	TM_136R	MEX	1979
chr3	62954555	62983114	3	TM_124	MEX	28559
chr3	63836075	63868328	3	TM_06	MEX	32253
chr3	66406007	66408133	3	TM_133	MEX	2126
chr3	66670491	66679267	3	TM_142R	MEX	8776
chr3	66982229	66984721	4	TM_145	MEX	2492
chr3	67350334	67372771	3	TM_129	MEX	22437
chr3	67588125	67590647	4	TM_107	MEX	2522
chr3	67693070	67715646	3	TM_06	MEX	22576
chr3	70235226	70239943	0	TM_129	MEX	4717
chr3	70712103	70733465	3	TM_143	MEX	21362
chr3	71028959	71036305	0	TM_06	MEX	7346
chr3	71930439	71932228	4	TM_139	MEX	1789
chr3	74476938	74485846	3	TM_133	MEX	8908
chr3	75434645	75446765	3	TM_136R	MEX	12120
chr3	78417076	78419985	4	TM_134	MEX	2909
chr3	78673580	78699015	3	TM_136R	MEX	25435
chr3	79741588	79745647	4	TM_19	MEX	4059
chr3	81156332	81160562	0	TM_140	MEX	4230
chr3	83879824	83889539	4	TM_103	MEX	9715
chr3	86876766	86882019	3	TM_136R	MEX	5253
chr3	86878902	86936041	3	TM_03	MEX	57139
chr3	87157040	87159071	3	TM_133	MEX	2031
chr3	88384581	88392826	3	TM_139	MEX	8245
chr3	88714897	88717011	4	TM_114	MEX	2114
chr3	90551439	90649422	3	TM_136R	MEX	97983
chr3	91020072	91058494	3	TM_129	MEX	38422
chr3	91737629	91739855	0	TM_124	MEX	2226
chr3	92922000	92929705	3	TM_135	MEX	7705
chr3	92922000	92936492	3	TM_03	MEX	14492
chr3	92922000	92936492	3	TM_103	MEX	14492
chr3	92922000	92936492	3	TM_129	MEX	14492
chr3	92922000	92936492	3	TM_140	MEX	14492
chr3	92926995	92929705	4	TM_107	MEX	2710
chr3	93169533	93170598	4	TM_121	MEX	1065
chr3	93169533	93170598	4	TM_143	MEX	1065
chr30	566600	594548	3	TM_129	MEX	27948
chr30	1551133	1574287	3	TM_106R	MEX	23154
chr30	4114768	4116041	3	TM_142R	MEX	1273
chr4	26993	162346	3	TM_107	MEX	135353
chr4	26993	162346	3	TM_139	MEX	135353
chr4	26993	164704	3	TM_19	MEX	137711
chr4	92888	142539	3	TM_136R	MEX	49651
chr4	92888	162346	3	TM_103	MEX	69458
chr4	1269360	1323728	3	TM_19	MEX	54368
chr4	3011587	3041291	1	TM_132R	MEX	29704
chr4	3011587	3041291	1	TM_19	MEX	29704
chr4	3018226	3041291	1	TM_135	MEX	23065
chr4	3020496	3071312	3	TM_136R	MEX	50816
chr4	4038255	4040146	4	TM_106R	MEX	1891
chr4	4038255	4045727	3	TM_136R	MEX	7472
chr4	4276792	4282374	1	TM_19	MEX	5582
chr4	5248891	5251852	0	TM_121	MEX	2961
chr4	5248891	5255503	0	TM_129	MEX	6612
chr4	5253815	5268412	1	TM_121	MEX	14597
chr4	10055747	10067342	0	TM_101	MEX	11595
chr4	12575913	12579643	3	TM_106R	MEX	3730
chr4	13574660	13592791	3	TM_27	MEX	18131
chr4	13625352	13661586	3	TM_133	MEX	36234
chr4	14766585	14776004	4	TM_103	MEX	9419
chr4	15586232	15588194	0	TM_142R	MEX	1962
chr4	16368883	16370441	0	TM_117	MEX	1558
chr4	22059778	22066405	1	TM_114	MEX	6627
chr4	22899547	22921243	3	TM_145	MEX	21696
chr4	23009461	23012197	1	TM_122	MEX	2736
chr4	23099665	23110196	3	TM_134	MEX	10531
chr4	24389456	24433039	3	TM_124	MEX	43583
chr4	25539117	25550389	3	TM_136R	MEX	11272
chr4	27314854	27328620	1	TM_106R	MEX	13766
chr4	28035679	28119525	3	TM_139	MEX	83846
chr4	28080151	28131621	3	TM_140	MEX	51470
chr4	29567235	29578182	3	TM_106R	MEX	10947
chr4	30840005	30844487	3	TM_19	MEX	4482
chr4	31091572	31096870	0	TM_106R	MEX	5298
chr4	43253516	43319887	3	TM_133	MEX	66371
chr4	46551116	46553934	3	TM_121	MEX	2818
chr4	47970695	47976188	3	TM_136R	MEX	5493
chr4	48320564	48328417	3	TM_132R	MEX	7853
chr4	48357436	48362115	1	TM_135	MEX	4679
chr4	48357436	48364675	1	TM_145	MEX	7239
chr4	52191134	52219877	1	TM_139	MEX	28743
chr4	52634167	52637251	3	TM_107	MEX	3084
chr4	55785964	55787494	4	TM_19	MEX	1530
chr4	57021134	57031956	4	TM_124	MEX	10822
chr4	57021134	57031956	4	TM_139	MEX	10822
chr4	59254690	59266261	3	TM_124	MEX	11571
chr4	60506693	60509314	3	TM_116R	MEX	2621
chr4	60872436	60880033	3	TM_129	MEX	7597
chr4	61445419	61458908	3	TM_129	MEX	13489
chr4	63262471	63270002	1	TM_145	MEX	7531
chr4	63278754	63284297	3	TM_116R	MEX	5543
chr4	64218042	64248837	3	TM_19	MEX	30795
chr4	64250857	64255230	0	TM_136R	MEX	4373
chr4	65407287	65415977	4	TM_121	MEX	8690
chr4	67235419	67238531	0	TM_101	MEX	3112
chr4	67293233	67296197	3	TM_134	MEX	2964
chr4	68447434	68503607	3	TM_140	MEX	56173
chr4	68470470	68501684	3	TM_106R	MEX	31214
chr4	68470470	68522752	3	TM_136R	MEX	52282
chr4	68472698	68484085	3	TM_19	MEX	11387
chr4	68493251	68507940	3	TM_122	MEX	14689
chr4	68499520	68503607	4	TM_143	MEX	4087
chr4	68499520	68506626	4	TM_133	MEX	7106
chr4	70431213	70439030	0	TM_132R	MEX	7817
chr4	70535577	70546841	3	TM_139	MEX	11264
chr5	2656286	2660142	0	TM_116R	MEX	3856
chr5	3366160	3374520	3	TM_133	MEX	8360
chr5	3519725	3527027	3	TM_143	MEX	7302
chr5	4502164	4510637	3	TM_139	MEX	8473
chr5	6213268	6228166	3	TM_107	MEX	14898
chr5	6221412	6224026	4	TM_116R	MEX	2614
chr5	10257097	10292915	3	TM_124	MEX	35818
chr5	10968793	10973685	3	TM_107	MEX	4892
chr5	13353273	13362198	3	TM_101	MEX	8925
chr5	14702387	14706531	0	TM_140	MEX	4144
chr5	15841098	15842835	0	TM_129	MEX	1737
chr5	15841098	15842835	0	TM_134	MEX	1737
chr5	15841098	15842835	0	TM_142R	MEX	1737
chr5	15841098	15842835	0	TM_145	MEX	1737
chr5	17182766	17205511	3	TM_124	MEX	22745
chr5	17572256	17575768	3	TM_122	MEX	3512
chr5	19363096	19418174	3	TM_106R	MEX	55078
chr5	20417068	20422639	0	TM_36	MEX	5571
chr5	26830127	26833651	1	TM_124	MEX	3524
chr5	27281039	27285335	3	TM_121	MEX	4296
chr5	28078211	28093025	1	TM_143	MEX	14814
chr5	28315945	28320603	0	TM_101	MEX	4658
chr5	28315945	28320603	0	TM_134	MEX	4658
chr5	29937912	29941935	3	TM_132R	MEX	4023
chr5	30374150	30376195	3	TM_133	MEX	2045
chr5	30410237	30417162	3	TM_143	MEX	6925
chr5	31185975	31205267	1	TM_145	MEX	19292
chr5	31517456	31527310	3	TM_124	MEX	9854
chr5	34188665	34192338	4	TM_129	MEX	3673
chr5	35150435	35157896	1	TM_121	MEX	7461
chr5	35901352	35903877	4	TM_142R	MEX	2525
chr5	44420746	44424610	0	TM_140	MEX	3864
chr5	44565739	44568401	0	TM_19	MEX	2662
chr5	44574936	44577797	0	TM_132R	MEX	2861
chr5	50666871	50669416	3	TM_03	MEX	2545
chr5	51075621	51082895	3	TM_19	MEX	7274
chr5	51399688	51418856	3	TM_142R	MEX	19168
chr5	51400437	51414801	3	TM_27	MEX	14364
chr5	51407768	51418856	3	TM_106R	MEX	11088
chr5	51407768	51426240	3	TM_129	MEX	18472
chr5	53456993	53473143	1	TM_116R	MEX	16150
chr5	54075152	54080831	1	TM_117	MEX	5679
chr5	55771102	55776754	0	TM_122	MEX	5652
chr5	55849907	55853718	0	TM_101	MEX	3811
chr5	56593087	56602502	3	TM_129	MEX	9415
chr6	150503	185368	3	TM_114	MEX	34865
chr6	538164	546033	3	TM_116R	MEX	7869
chr6	1829437	1832895	3	TM_139	MEX	3458
chr6	6019513	6039292	3	TM_140	MEX	19779
chr6	6028197	6039292	4	TM_106R	MEX	11095
chr6	6932154	6944832	3	TM_103	MEX	12678
chr6	7124236	7158521	1	TM_06	MEX	34285
chr6	12257827	12270811	3	TM_140	MEX	12984
chr6	13215720	13244087	3	TM_129	MEX	28367
chr6	17675492	17701595	3	TM_19	MEX	26103
chr6	18760566	18770880	3	TM_135	MEX	10314
chr6	23693955	23702674	0	TM_103	MEX	8719
chr6	26115653	26122112	3	TM_114	MEX	6459
chr6	26697765	26721380	3	TM_136R	MEX	23615
chr6	29202169	29209874	3	TM_133	MEX	7705
chr6	29780591	29788369	0	TM_145	MEX	7778
chr6	31911707	31919453	0	TM_142R	MEX	7746
chr6	33040994	33049817	4	TM_06	MEX	8823
chr6	34778177	34804341	1	TM_107	MEX	26164
chr6	39058416	39063178	3	TM_135	MEX	4762
chr6	40555965	40605434	1	TM_117	MEX	49469
chr6	40558384	40567740	1	TM_135	MEX	9356
chr6	40558384	40567740	1	TM_136R	MEX	9356
chr6	40558384	40567740	1	TM_140	MEX	9356
chr6	40799622	40827244	3	TM_101	MEX	27622
chr6	42813524	42836639	4	TM_140	MEX	23115
chr6	47652992	47667987	3	TM_117	MEX	14995
chr6	47659815	47703522	3	TM_124	MEX	43707
chr7	2823091	2827021	0	TM_36	MEX	3930
chr7	4046306	4060221	3	TM_06	MEX	13915
chr7	8070232	8073603	4	TM_124	MEX	3371
chr7	8698732	8704241	3	TM_140	MEX	5509
chr7	12264756	12268199	0	TM_116R	MEX	3443
chr7	18274110	18285678	1	TM_103	MEX	11568
chr7	22918408	22926647	4	TM_101	MEX	8239
chr7	23150905	23155534	1	TM_135	MEX	4629
chr7	23859261	23869054	3	TM_132R	MEX	9793
chr7	24199559	24256083	3	TM_129	MEX	56524
chr7	24213248	24256083	3	TM_133	MEX	42835
chr7	28040201	28059423	3	TM_139	MEX	19222
chr7	28049777	28057562	3	TM_06	MEX	7785
chr7	28049777	28057562	3	TM_129	MEX	7785
chr7	28049777	28057562	3	TM_145	MEX	7785
chr7	28049777	28059423	3	TM_27	MEX	9646
chr7	28953767	28963444	1	TM_03	MEX	9677
chr7	29646928	29653352	3	TM_143	MEX	6424
chr8	3846585	3850061	0	TM_132R	MEX	3476
chr8	3846585	3850061	0	TM_140	MEX	3476
chr8	4738081	4767672	0	TM_139	MEX	29591
chr8	5566761	5574258	0	TM_114	MEX	7497
chr8	5704604	5714563	0	TM_101	MEX	9959
chr8	5793241	5800439	0	TM_143	MEX	7198
chr8	9329682	9339349	3	TM_124	MEX	9667
chr8	16319206	16322896	4	TM_19	MEX	3690
chr8	19568939	19573199	3	TM_121	MEX	4260
chr8	20074005	20181133	3	TM_124	MEX	107128
chr8	21877218	21924017	3	TM_19	MEX	46799
chr8	22061594	22075836	3	TM_106R	MEX	14242
chr8	25860751	25872396	3	TM_124	MEX	11645
chr8	28678634	28691956	3	TM_03	MEX	13322
chr8	31449220	31454791	3	TM_03	MEX	5571
chr9	2955437	2978828	3	TM_116R	MEX	23391
chr9	7415891	7438413	3	TM_19	MEX	22522
chr9	8842912	8847517	3	TM_03	MEX	4605
chr9	10962254	10966766	1	TM_103	MEX	4512
chr9	12865122	12878506	3	TM_124	MEX	13384

## Sheet: NARR
CHR	START	END	STATE	ID	Breed	Length
chr1	236957	238258	3	NARR_05	NARR	1301
chr1	1253031	1257899	3	NARR_03	NARR	4868
chr1	15247540	15260985	3	NARR_02	NARR	13445
chr1	16144161	16151511	3	NARR_03	NARR	7350
chr1	22368286	22372241	3	NARR_04	NARR	3955
chr1	26054481	26057522	0	NARR_01	NARR	3041
chr1	55769407	55771781	3	NARR_07	NARR	2374
chr1	119593244	119596202	3	NARR_05	NARR	2958
chr1	124160354	124186756	3	NARR_02	NARR	26402
chr1	145125108	145127514	0	NARR_04	NARR	2406
chr1	146723797	146727342	0	NARR_04	NARR	3545
chr1	147618158	147625747	0	NARR_04	NARR	7589
chr1	158288635	158306839	3	NARR_02	NARR	18204
chr1	159573284	159576509	3	NARR_04	NARR	3225
chr1	159576509	159595531	3	NARR_01	NARR	19022
chr1	171477061	171480686	4	NARR_02	NARR	3625
chr1	185036317	185043061	0	NARR_05	NARR	6744
chr1	186186272	186194520	0	NARR_02	NARR	8248
chr10	15556879	15562824	3	NARR_01	NARR	5945
chr10	17331704	17343160	3	NARR_06	NARR	11456
chr11	19004692	19010844	1	NARR_04	NARR	6152
chr19	2033662	2046969	0	NARR_02	NARR	13307
chr19	6211347	6218344	3	NARR_05	NARR	6997
chr2	15631346	15632983	3	NARR_01	NARR	1637
chr2	29114255	29116566	0	NARR_02	NARR	2311
chr2	41247051	41248927	0	NARR_07	NARR	1876
chr2	57391281	57396232	3	NARR_07	NARR	4951
chr2	57899261	57911464	0	NARR_01	NARR	12203
chr2	57899261	57911464	0	NARR_06	NARR	12203
chr2	57905909	57911464	0	NARR_02	NARR	5555
chr2	57905909	57911464	0	NARR_03	NARR	5555
chr2	57905909	57911464	0	NARR_04	NARR	5555
chr2	59965550	59973525	3	NARR_07	NARR	7975
chr2	61634817	61645619	1	NARR_04	NARR	10802
chr2	61646755	61651416	0	NARR_04	NARR	4661
chr2	61646755	61651416	0	NARR_06	NARR	4661
chr2	78066868	78072081	3	NARR_01	NARR	5213
chr2	81749562	81752701	0	NARR_07	NARR	3139
chr2	101084671	101087053	0	NARR_06	NARR	2382
chr2	106243067	106249355	0	NARR_05	NARR	6288
chr2	106247068	106249355	0	NARR_04	NARR	2287
chr20	2729524	2732048	1	NARR_02	NARR	2524
chr20	9908817	9916504	1	NARR_01	NARR	7687
chr21	5593917	5597364	3	NARR_05	NARR	3447
chr21	5593917	5597364	3	NARR_06	NARR	3447
chr21	7404636	7408515	3	NARR_05	NARR	3879
chr25	3830335	3832944	0	NARR_03	NARR	2609
chr29	3066973	3072556	1	NARR_04	NARR	5583
chr3	2371125	2375263	4	NARR_02	NARR	4138
chr3	2371125	2375263	4	NARR_03	NARR	4138
chr3	6327472	6333970	1	NARR_06	NARR	6498
chr3	21056675	21131247	1	NARR_05	NARR	74572
chr3	21056675	21131994	1	NARR_04	NARR	75319
chr3	21056675	21131994	1	NARR_06	NARR	75319
chr3	26456257	26458784	0	NARR_04	NARR	2527
chr3	28011642	28021297	3	NARR_05	NARR	9655
chr3	28185672	28189387	0	NARR_02	NARR	3715
chr3	69742703	69757109	0	NARR_02	NARR	14406
chr3	69742703	69759181	0	NARR_01	NARR	16478
chr3	69742703	69759181	0	NARR_03	NARR	16478
chr3	69742703	69759181	0	NARR_07	NARR	16478
chr3	83880623	83894329	3	NARR_05	NARR	13706
chr3	92922000	92929705	3	NARR_04	NARR	7705
chr30	1048989	1051828	3	NARR_03	NARR	2839
chr4	135422	144484	3	NARR_07	NARR	9062
chr4	135422	147398	3	NARR_06	NARR	11976
chr4	15925120	15937499	1	NARR_05	NARR	12379
chr4	19371193	19375338	3	NARR_03	NARR	4145
chr4	28009516	28012316	0	NARR_03	NARR	2800
chr4	32984251	32986705	1	NARR_07	NARR	2454
chr4	36943976	36982664	1	NARR_07	NARR	38688
chr4	41611897	41614730	3	NARR_04	NARR	2833
chr4	53653035	53721924	1	NARR_02	NARR	68889
chr4	63278754	63288608	3	NARR_03	NARR	9854
chr4	68488555	68508861	3	NARR_04	NARR	20306
chr4	68499520	68503607	3	NARR_02	NARR	4087
chr4	68958347	68963931	3	NARR_02	NARR	5584
chr5	13139953	13159091	3	NARR_03	NARR	19138
chr5	17173676	17183784	0	NARR_06	NARR	10108
chr5	20075007	20158750	3	NARR_04	NARR	83743
chr5	20075007	20158750	3	NARR_07	NARR	83743
chr5	34374402	34435972	3	NARR_02	NARR	61570
chr6	7633195	7636857	0	NARR_01	NARR	3662
chr6	7633195	7636857	0	NARR_02	NARR	3662
chr6	40816468	40824746	3	NARR_07	NARR	8278
chr7	5142064	5150940	3	NARR_07	NARR	8876
chr7	5343850	5353438	0	NARR_02	NARR	9588
chr7	27417358	27424431	0	NARR_02	NARR	7073
chr8	2586239	2591899	0	NARR_01	NARR	5660
chr8	4816076	4831909	1	NARR_06	NARR	15833
chr8	9042803	9049232	0	NARR_03	NARR	6429
chr8	21910483	21944503	1	NARR_02	NARR	34020
chr8	25894281	25901418	3	NARR_04	NARR	7137
chr8	25894281	25901418	3	NARR_05	NARR	7137
chr9	5397224	5417633	1	NARR_02	NARR	20409
chr9	8374670	8389100	3	NARR_02	NARR	14430

## Sheet: NI
CHR	START	END	STATE	ID	Breed	Length
chr1	286511	295340	3	NI31	NI	8829
chr1	286511	295340	3	NI4	NI	8829
chr1	1893053	1990966	3	NI15	NI	97913
chr1	6744117	6748852	3	NI31	NI	4735
chr1	10810156	10814773	3	NI8	NI	4617
chr1	10811284	10814773	3	NI14	NI	3489
chr1	12033097	12058073	3	NI4	NI	24976
chr1	17146079	17154015	3	NI16	NI	7936
chr1	17148011	17155444	3	NI2	NI	7433
chr1	17148011	17155444	3	NI6	NI	7433
chr1	17148011	17155444	3	NI_long	NI	7433
chr1	17150063	17166742	3	NI4	NI	16679
chr1	17448126	17467875	3	NI4	NI	19749
chr1	18333113	18339315	0	NI13	NI	6202
chr1	18333113	18339315	0	NI19	NI	6202
chr1	18333113	18339315	0	NI29	NI	6202
chr1	18333113	18339315	0	TAC24	NI	6202
chr1	18333113	18339315	0	TAC26	NI	6202
chr1	18333113	18340324	0	NI12	NI	7211
chr1	18333113	18340324	0	NI27	NI	7211
chr1	18333113	18340324	0	NI28	NI	7211
chr1	18333113	18340324	0	NI9	NI	7211
chr1	18333113	18340324	0	TAC25	NI	7211
chr1	21167698	21170778	0	NI12	NI	3080
chr1	21167698	21170778	0	NI13	NI	3080
chr1	21167698	21170778	0	NI19	NI	3080
chr1	21167698	21170778	0	NI29	NI	3080
chr1	21167698	21170778	0	NI9	NI	3080
chr1	21167698	21170778	0	TAC24	NI	3080
chr1	21167698	21170778	0	TAC25	NI	3080
chr1	21167698	21170778	0	TAC26	NI	3080
chr1	21360021	21373375	3	NI11	NI	13354
chr1	26634019	26641895	3	NI3	NI	7876
chr1	26932568	26940351	3	NI15	NI	7783
chr1	26937432	26941493	3	NI6	NI	4061
chr1	31789343	31807003	3	NI4	NI	17660
chr1	31986590	31993262	3	NI15	NI	6672
chr1	33239363	33241633	3	NI4	NI	2270
chr1	35665406	35687801	0	NI11	NI	22395
chr1	35665406	35687801	0	NI6	NI	22395
chr1	35937436	35940467	0	NI31	NI	3031
chr1	35937436	35940467	0	NI9	NI	3031
chr1	35937436	35940467	0	TAC26	NI	3031
chr1	37522503	37534106	3	NI15	NI	11603
chr1	40074697	40116711	3	TAC25	NI	42014
chr1	42399971	42406923	3	TAC24	NI	6952
chr1	50083235	50088631	3	NI11	NI	5396
chr1	52847470	52852525	0	NI18	NI	5055
chr1	52849761	52852525	0	NI13	NI	2764
chr1	52849761	52852525	0	NI20	NI	2764
chr1	52849761	52852525	0	NI27	NI	2764
chr1	52849761	52852525	0	NI31	NI	2764
chr1	52849761	52852525	0	NI9	NI	2764
chr1	52849761	52852525	0	TAC24	NI	2764
chr1	52849761	52852525	0	TAC25	NI	2764
chr1	52849761	52852525	0	TAC26	NI	2764
chr1	56888877	56891785	3	NI6	NI	2908
chr1	57124720	57126983	3	NI15	NI	2263
chr1	57948517	57953215	3	NI31	NI	4698
chr1	58786628	58790517	0	NI4	NI	3889
chr1	61949251	61959394	3	NI3	NI	10143
chr1	69617598	69642808	3	NI15	NI	25210
chr1	70709180	70741018	3	NI31	NI	31838
chr1	70709180	70777575	3	TAC25	NI	68395
chr1	76256947	76288929	4	NI31	NI	31982
chr1	76320966	76374993	3	NI14	NI	54027
chr1	76320966	76374993	3	TAC25	NI	54027
chr1	76356901	76374993	3	NI9	NI	18092
chr1	76356901	76388935	3	NI3	NI	32034
chr1	76359079	76370286	3	NI4	NI	11207
chr1	76359079	76374993	3	NI19	NI	15914
chr1	76362745	76374993	3	NI1	NI	12248
chr1	76362745	76430128	3	NI6	NI	67383
chr1	78496160	78503296	3	NI4	NI	7136
chr1	82086612	82091271	3	NI2	NI	4659
chr1	82504208	82510454	3	NI1	NI	6246
chr1	87357500	87377453	3	NI4	NI	19953
chr1	90119078	90121928	0	NI_long	NI	2850
chr1	90119078	90121928	0	NI10	NI	2850
chr1	90119078	90121928	0	NI12	NI	2850
chr1	90119078	90121928	0	NI16	NI	2850
chr1	90119078	90121928	0	NI18	NI	2850
chr1	90119078	90121928	0	NI27	NI	2850
chr1	90119078	90121928	0	NI28	NI	2850
chr1	90119078	90121928	0	NI29	NI	2850
chr1	90119078	90121928	0	NI31	NI	2850
chr1	90119078	90121928	0	NI8	NI	2850
chr1	90119078	90121928	0	TAC25	NI	2850
chr1	90658595	90698339	3	NI31	NI	39744
chr1	94115202	94120349	3	NI4	NI	5147
chr1	95797788	95799583	0	NI8	NI	1795
chr1	97976691	97988820	3	NI15	NI	12129
chr1	100230097	100235153	0	NI16	NI	5056
chr1	100230097	100235153	0	NI8	NI	5056
chr1	103229065	103235440	3	NI16	NI	6375
chr1	108715518	108719204	3	NI4	NI	3686
chr1	109763681	109772165	3	NI31	NI	8484
chr1	110010713	110020090	3	NI19	NI	9377
chr1	110222143	110227082	3	NI9	NI	4939
chr1	110712062	110714968	1	NI18	NI	2906
chr1	111624222	111632454	3	NI31	NI	8232
chr1	111714447	111737887	3	NI15	NI	23440
chr1	111723221	111725227	3	NI3	NI	2006
chr1	118522504	118545472	3	NI15	NI	22968
chr1	119060548	119067060	3	NI1	NI	6512
chr1	119712721	119729253	3	NI8	NI	16532
chr1	119718037	119729253	3	NI3	NI	11216
chr1	128162778	128171875	3	NI11	NI	9097
chr1	130881629	130892275	3	NI11	NI	10646
chr1	131506944	131523155	3	TAC25	NI	16211
chr1	138168548	138179781	3	NI4	NI	11233
chr1	139566002	139652339	3	NI31	NI	86337
chr1	140220184	140225175	3	NI_long	NI	4991
chr1	143164775	143173709	3	NI15	NI	8934
chr1	143619358	143669468	3	NI15	NI	50110
chr1	143970079	143975803	4	NI15	NI	5724
chr1	144267700	144269994	3	NI9	NI	2294
chr1	145002215	145096244	3	NI9	NI	94029
chr1	145387058	145420446	3	NI31	NI	33388
chr1	145588732	145649999	3	NI31	NI	61267
chr1	146108527	146175154	3	NI11	NI	66627
chr1	146201080	146208259	3	NI19	NI	7179
chr1	146201080	146223675	3	NI9	NI	22595
chr1	147168302	147179563	3	NI11	NI	11261
chr1	147531362	147546497	3	NI31	NI	15135
chr1	147784068	147786353	0	NI16	NI	2285
chr1	150332446	150346681	3	NI15	NI	14235
chr1	151744862	151781117	3	NI15	NI	36255
chr1	152663209	152710155	3	NI31	NI	46946
chr1	152730043	152780052	3	NI9	NI	50009
chr1	153952289	153970743	3	NI4	NI	18454
chr1	153960691	153972084	0	NI11	NI	11393
chr1	156002537	156041304	3	NI15	NI	38767
chr1	156021228	156044875	3	NI11	NI	23647
chr1	156567229	156587411	3	NI11	NI	20182
chr1	157032745	157037024	3	NI18	NI	4279
chr1	157491132	157507286	3	NI31	NI	16154
chr1	157682012	157703266	3	TAC25	NI	21254
chr1	157687502	157706608	3	NI15	NI	19106
chr1	157787876	157798204	3	NI31	NI	10328
chr1	157886414	157888780	3	NI4	NI	2366
chr1	158016032	158032328	3	TAC25	NI	16296
chr1	159034214	159042556	3	NI3	NI	8342
chr1	166605990	166625881	3	NI31	NI	19891
chr1	169385028	169393858	3	NI15	NI	8830
chr1	169989507	170002760	3	NI15	NI	13253
chr1	170783850	170797423	3	NI1	NI	13573
chr1	181109314	181118802	3	NI4	NI	9488
chr1	183470390	183473834	0	TAC24	NI	3444
chr1	186660480	186662798	0	NI19	NI	2318
chr1	188051254	188054636	3	NI11	NI	3382
chr1	188931440	188968952	3	NI31	NI	37512
chr1	190432649	190437041	3	NI31	NI	4392
chr10	1682691	1687484	3	NI28	NI	4793
chr10	2366524	2377564	3	NI10	NI	11040
chr10	3180281	3199785	3	NI11	NI	19504
chr10	5592628	5609808	3	NI4	NI	17180
chr10	5962705	5988709	3	NI4	NI	26004
chr10	9437091	9440587	0	NI4	NI	3496
chr10	10330321	10350901	3	NI31	NI	20580
chr10	16387686	16397662	3	NI16	NI	9976
chr10	17403203	17408332	3	NI9	NI	5129
chr10	17443068	17517113	3	NI15	NI	74045
chr10	27045641	27059376	3	NI2	NI	13735
chr11	1004126	1012388	3	NI9	NI	8262
chr11	1004126	1052861	3	NI31	NI	48735
chr11	2316558	2318587	3	NI15	NI	2029
chr11	2316558	2320675	3	NI4	NI	4117
chr11	12878873	12884686	3	NI4	NI	5813
chr11	12998401	13000042	3	NI10	NI	1641
chr11	18987872	19015763	1	NI2	NI	27891
chr11	18988645	19015763	3	TAC25	NI	27118
chr11	18990456	19007858	1	NI3	NI	17402
chr11	20054655	20058491	3	NI31	NI	3836
chr11	21042430	21061583	0	NI10	NI	19153
chr11	21042430	21061583	0	TAC26	NI	19153
chr11	21920757	21923710	3	NI4	NI	2953
chr11	22168839	22169935	0	NI28	NI	1096
chr12	5371683	5379763	3	NI4	NI	8080
chr12	10595866	10598605	4	NI4	NI	2739
chr12	11951115	11956604	3	NI15	NI	5489
chr12	15032248	15033730	3	TAC25	NI	1482
chr12	16235011	16240500	3	NI15	NI	5489
chr12	17079173	17081468	0	TAC25	NI	2295
chr12	19149875	19151381	3	NI1	NI	1506
chr13	224299	238705	3	NI9	NI	14406
chr13	460407	462094	0	NI10	NI	1687
chr13	460407	462094	0	TAC24	NI	1687
chr13	2197369	2201271	3	NI6	NI	3902
chr13	2603823	2605896	0	NI10	NI	2073
chr13	2603823	2607237	0	TAC24	NI	3414
chr13	7951007	7958405	3	NI15	NI	7398
chr13	12258564	12263403	3	NI11	NI	4839
chr13	14663879	14689921	3	NI11	NI	26042
chr13	17554382	17556434	3	NI13	NI	2052
chr13	18685058	18687841	4	NI15	NI	2783
chr14	6745155	6748851	3	NI4	NI	3696
chr14	7130292	7156555	3	NI11	NI	26263
chr14	10054480	10056433	3	NI15	NI	1953
chr14	11014705	11016931	3	NI31	NI	2226
chr14	11204144	11206058	3	NI9	NI	1914
chr14	11215132	11217987	3	NI8	NI	2855
chr14	11339271	11343835	3	NI31	NI	4564
chr14	11917377	11921594	3	NI16	NI	4217
chr14	16462912	16464662	3	NI3	NI	1750
chr14	18095464	18096979	3	NI14	NI	1515
chr15	5200856	5203768	0	NI15	NI	2912
chr15	5200856	5203768	0	TAC24	NI	2912
chr15	6924788	6928111	1	NI8	NI	3323
chr15	12294635	12297393	3	NI11	NI	2758
chr15	14751704	14759834	3	TAC24	NI	8130
chr15	14755234	14759834	3	TAC25	NI	4600
chr15	17134964	17155985	3	NI31	NI	21021
chr16	897520	925879	3	NI31	NI	28359
chr16	1635266	1639935	3	NI6	NI	4669
chr16	2322502	2326117	3	NI4	NI	3615
chr16	2880953	2886300	0	NI7	NI	5347
chr16	3462302	3464976	0	NI16	NI	2674
chr17	3873651	3875222	3	NI15	NI	1571
chr17	4967623	4971423	0	NI9	NI	3800
chr17	5831708	5843308	3	NI3	NI	11600
chr17	7279597	7283337	1	NI10	NI	3740
chr17	7279597	7283337	1	NI20	NI	3740
chr17	7542191	7545559	3	NI4	NI	3368
chr19	36641	61161	3	NI15	NI	24520
chr19	1338671	1340701	3	NI9	NI	2030
chr19	5847773	5890930	3	NI4	NI	43157
chr19	6678265	6679472	3	NI31	NI	1207
chr19	6948627	6950244	4	NI4	NI	1617
chr19	8669839	8680776	3	NI4	NI	10937
chr2	202538	207338	4	NI4	NI	4800
chr2	6004950	6013692	3	NI4	NI	8742
chr2	6972003	6973586	3	NI19	NI	1583
chr2	9479087	9482328	0	NI11	NI	3241
chr2	9479087	9482328	0	TAC25	NI	3241
chr2	9479087	9482328	0	TAC26	NI	3241
chr2	9524005	9526103	3	NI18	NI	2098
chr2	11180469	11187770	3	NI15	NI	7301
chr2	18471923	18473831	3	NI6	NI	1908
chr2	18479441	18485435	3	NI3	NI	5994
chr2	22841279	22846545	3	NI11	NI	5266
chr2	24325089	24367243	3	NI9	NI	42154
chr2	24628057	24644457	3	NI15	NI	16400
chr2	27426210	27427818	3	NI11	NI	1608
chr2	27932573	27935862	3	TAC25	NI	3289
chr2	28091527	28095021	3	NI4	NI	3494
chr2	31720964	31724454	3	NI7	NI	3490
chr2	35108560	35112679	3	NI2	NI	4119
chr2	35990530	36007161	3	NI15	NI	16631
chr2	37385821	37392197	3	NI9	NI	6376
chr2	37402910	37406395	3	NI14	NI	3485
chr2	37415211	37420447	3	NI1	NI	5236
chr2	41805318	41807432	4	NI15	NI	2114
chr2	41974343	41976633	4	NI1	NI	2290
chr2	46058072	46077558	3	NI31	NI	19486
chr2	49397087	49401704	3	NI15	NI	4617
chr2	50771008	50773153	0	NI31	NI	2145
chr2	51234005	51248062	0	NI11	NI	14057
chr2	51589015	51593346	0	NI11	NI	4331
chr2	51589015	51629363	1	NI4	NI	40348
chr2	51627292	51634295	3	NI19	NI	7003
chr2	52523326	52525678	3	NI11	NI	2352
chr2	56205872	56209020	3	NI19	NI	3148
chr2	56755167	56757414	4	TAC25	NI	2247
chr2	57391281	57395168	3	NI16	NI	3887
chr2	57909948	57923296	3	NI2	NI	13348
chr2	60365725	60368969	3	NI1	NI	3244
chr2	68676976	68697234	3	NI15	NI	20258
chr2	71070632	71079524	3	NI15	NI	8892
chr2	71947462	71959591	3	NI31	NI	12129
chr2	72167387	72173022	0	NI13	NI	5635
chr2	72167387	72173022	0	NI8	NI	5635
chr2	72171168	72173022	0	NI12	NI	1854
chr2	72171168	72173022	0	NI18	NI	1854
chr2	75274079	75314388	3	NI4	NI	40309
chr2	78666049	78684087	3	TAC25	NI	18038
chr2	80535709	80540770	3	NI4	NI	5061
chr2	80755285	80762500	3	NI12	NI	7215
chr2	85634767	85654759	3	NI4	NI	19992
chr2	85724160	85735212	0	NI4	NI	11052
chr2	85741026	85748129	3	NI16	NI	7103
chr2	90382036	90392400	0	NI20	NI	10364
chr2	90582387	90592950	3	NI1	NI	10563
chr2	98853020	98874337	3	NI19	NI	21317
chr2	98854584	98873305	3	NI31	NI	18721
chr2	98855550	98869310	3	NI10	NI	13760
chr2	98855550	98870723	3	NI6	NI	15173
chr2	98855550	98873305	3	NI28	NI	17755
chr2	98856476	98873305	3	NI16	NI	16829
chr2	98859466	98874337	3	NI4	NI	14871
chr2	101084671	101087053	0	NI11	NI	2382
chr2	101084671	101087053	0	NI29	NI	2382
chr2	101084671	101087053	0	NI9	NI	2382
chr2	101084671	101087053	0	TAC24	NI	2382
chr2	101084671	101087053	0	TAC25	NI	2382
chr2	101084671	101087053	0	TAC26	NI	2382
chr2	102916144	102918122	0	NI4	NI	1978
chr2	103371065	103387578	3	NI11	NI	16513
chr2	105967166	105986240	3	NI28	NI	19074
chr2	105967166	105987500	3	NI10	NI	20334
chr2	109035640	109038283	4	NI4	NI	2643
chr20	2551314	2553996	3	NI9	NI	2682
chr21	2487150	2492597	3	NI1	NI	5447
chr21	2491851	2522661	3	NI4	NI	30810
chr21	5593917	5597364	3	NI31	NI	3447
chr21	7102984	7105182	4	NI31	NI	2198
chr21	7393994	7401280	1	NI31	NI	7286
chr22	2875111	2878025	3	NI14	NI	2914
chr22	5386977	5393673	3	NI29	NI	6696
chr22	5386977	5429908	3	NI31	NI	42931
chr22	13113012	13128621	3	NI11	NI	15609
chr22	13311272	13317158	3	NI14	NI	5886
chr22	13311272	13318674	3	TAC24	NI	7402
chr22	13311272	13348187	3	NI1	NI	36915
chr22	13312724	13336643	3	NI31	NI	23919
chr22	13312724	13336643	3	NI4	NI	23919
chr22	13327650	13336643	3	TAC24	NI	8993
chr23	2029626	2031786	3	NI9	NI	2160
chr23	2198187	2203979	3	NI4	NI	5792
chr23	2200082	2203979	0	NI15	NI	3897
chr23	5073580	5079476	3	NI31	NI	5896
chr23	5217443	5219812	0	NI10	NI	2369
chr25	4790757	4794416	3	NI9	NI	3659
chr26	5462050	5507334	3	NI4	NI	45284
chr26	5722220	5749668	3	NI31	NI	27448
chr26	6391134	6431016	3	NI31	NI	39882
chr26	6392692	6431016	3	NI15	NI	38324
chr26	6393737	6404785	3	NI4	NI	11048
chr27	160590	169363	3	NI31	NI	8773
chr27	162919	167039	3	NI15	NI	4120
chr27	163826	169363	3	NI12	NI	5537
chr27	163826	186890	3	NI1	NI	23064
chr27	164765	180559	3	NI4	NI	15794
chr29	2042105	2055883	3	NI15	NI	13778
chr29	2042105	2059733	3	NI31	NI	17628
chr29	3088660	3108630	3	NI11	NI	19970
chr29	3437860	3453312	3	NI31	NI	15452
chr29	3445132	3476559	3	NI11	NI	31427
chr29	4317255	4326960	3	TAC25	NI	9705
chr3	4207976	4214211	3	NI15	NI	6235
chr3	5314614	5317731	3	NI14	NI	3117
chr3	5907435	5954586	3	NI4	NI	47151
chr3	5915903	5951601	3	NI31	NI	35698
chr3	11110542	11119418	3	NI6	NI	8876
chr3	13942296	13950961	3	NI3	NI	8665
chr3	15040662	15048323	0	NI31	NI	7661
chr3	16368450	16382344	3	NI31	NI	13894
chr3	26502264	26518907	3	TAC25	NI	16643
chr3	28952295	28965874	3	NI6	NI	13579
chr3	29555642	29558359	3	NI19	NI	2717
chr3	38858031	38863754	3	NI14	NI	5723
chr3	43790248	43791763	3	NI2	NI	1515
chr3	43790248	43791763	3	NI6	NI	1515
chr3	45811000	45829962	3	NI11	NI	18962
chr3	50596388	50634303	3	NI15	NI	37915
chr3	50945000	50954799	3	NI7	NI	9799
chr3	52798533	52807302	3	NI4	NI	8769
chr3	53397170	53399075	0	NI15	NI	1905
chr3	54680077	54685376	4	NI7	NI	5299
chr3	62715455	62724727	4	NI15	NI	9272
chr3	62857813	62874930	3	NI31	NI	17117
chr3	63595253	63603744	3	NI_long	NI	8491
chr3	64630606	64647024	3	NI11	NI	16418
chr3	66677281	66698144	3	NI9	NI	20863
chr3	67343836	67382915	1	NI6	NI	39079
chr3	67377412	67389978	3	NI31	NI	12566
chr3	71928141	71941539	0	NI15	NI	13398
chr3	71939627	71948536	0	TAC25	NI	8909
chr3	72711127	72721909	3	NI4	NI	10782
chr3	74452181	74474502	3	NI9	NI	22321
chr3	75625318	75629614	0	NI15	NI	4296
chr3	76810827	76815426	0	NI4	NI	4599
chr3	76831618	76835452	3	NI11	NI	3834
chr3	78300312	78306117	3	NI4	NI	5805
chr3	78336389	78344915	3	NI31	NI	8526
chr3	78338885	78352864	3	NI11	NI	13979
chr3	81125068	81135523	3	NI4	NI	10455
chr3	83866736	83889539	3	NI7	NI	22803
chr3	83866736	83894329	3	NI4	NI	27593
chr3	90290184	90573443	3	NI15	NI	283259
chr30	984707	1028246	3	NI19	NI	43539
chr30	984707	1045883	3	NI31	NI	61176
chr4	135422	143821	3	NI31	NI	8399
chr4	135422	144484	3	NI18	NI	9062
chr4	135422	162346	3	NI1	NI	26924
chr4	4793214	4797937	3	NI16	NI	4723
chr4	6000444	6016060	3	NI11	NI	15616
chr4	7910973	7926482	3	NI9	NI	15509
chr4	7915684	7957269	3	NI31	NI	41585
chr4	8948522	8952256	0	TAC26	NI	3734
chr4	8950261	8952256	0	NI7	NI	1995
chr4	8950261	8952256	0	TAC24	NI	1995
chr4	8950261	8952256	0	TAC25	NI	1995
chr4	8950261	8954649	0	NI9	NI	4388
chr4	9451898	9453630	0	NI9	NI	1732
chr4	9451898	9456516	0	TAC25	NI	4618
chr4	9802646	9804961	3	NI12	NI	2315
chr4	12887520	12893297	3	NI14	NI	5777
chr4	20843622	20850315	3	NI4	NI	6693
chr4	34940119	34949489	3	NI15	NI	9370
chr4	37501779	37516528	3	NI15	NI	14749
chr4	38993592	39004035	3	NI1	NI	10443
chr4	43253516	43305722	3	NI31	NI	52206
chr4	44199546	44202804	4	TAC25	NI	3258
chr4	47245194	47249368	0	NI28	NI	4174
chr4	48358124	48362115	1	TAC24	NI	3991
chr4	50604610	50612403	3	TAC25	NI	7793
chr4	50604610	50636372	3	NI11	NI	31762
chr4	62181077	62191004	3	NI4	NI	9927
chr4	63537686	63547758	3	NI15	NI	10072
chr4	63830569	63836380	0	NI_long	NI	5811
chr4	63830569	63836380	0	NI1	NI	5811
chr4	63830569	63836380	0	NI12	NI	5811
chr4	63830569	63836380	0	NI13	NI	5811
chr4	63830569	63836380	0	NI18	NI	5811
chr4	63830569	63836380	0	NI19	NI	5811
chr4	63830569	63836380	0	NI2	NI	5811
chr4	63830569	63836380	0	NI27	NI	5811
chr4	63830569	63836380	0	NI28	NI	5811
chr4	63830569	63836380	0	NI4	NI	5811
chr4	63830569	63836380	0	NI7	NI	5811
chr4	63830569	63836380	0	NI9	NI	5811
chr4	63830569	63836380	0	TAC24	NI	5811
chr4	63830569	63836380	0	TAC25	NI	5811
chr4	63830569	63836380	0	TAC26	NI	5811
chr4	63830569	63837531	0	NI14	NI	6962
chr4	63830569	63837531	0	NI15	NI	6962
chr4	63830569	63837531	0	NI16	NI	6962
chr4	63830569	63837531	0	NI29	NI	6962
chr4	63830569	63837531	0	NI3	NI	6962
chr4	63830569	63837531	0	NI31	NI	6962
chr4	63831692	63836380	0	NI11	NI	4688
chr4	63831692	63836380	0	NI20	NI	4688
chr4	63831692	63837531	0	NI10	NI	5839
chr4	63850913	63854111	0	NI_long	NI	3198
chr4	63850913	63854111	0	NI1	NI	3198
chr4	63850913	63854111	0	NI10	NI	3198
chr4	63850913	63854111	0	NI11	NI	3198
chr4	63850913	63854111	0	NI12	NI	3198
chr4	63850913	63854111	0	NI13	NI	3198
chr4	63850913	63854111	0	NI14	NI	3198
chr4	63850913	63854111	0	NI15	NI	3198
chr4	63850913	63854111	0	NI16	NI	3198
chr4	63850913	63854111	0	NI18	NI	3198
chr4	63850913	63854111	0	NI19	NI	3198
chr4	63850913	63854111	0	NI2	NI	3198
chr4	63850913	63854111	0	NI20	NI	3198
chr4	63850913	63854111	0	NI27	NI	3198
chr4	63850913	63854111	0	NI28	NI	3198
chr4	63850913	63854111	0	NI29	NI	3198
chr4	63850913	63854111	0	NI3	NI	3198
chr4	63850913	63854111	0	NI4	NI	3198
chr4	63850913	63854111	0	NI6	NI	3198
chr4	63850913	63854111	0	NI7	NI	3198
chr4	63850913	63854111	0	TAC24	NI	3198
chr4	63850913	63854111	0	TAC25	NI	3198
chr4	63850913	63854111	0	TAC26	NI	3198
chr4	64009766	64011693	3	NI15	NI	1927
chr4	64218042	64221002	4	NI4	NI	2960
chr4	64616622	64636728	3	NI9	NI	20106
chr4	68446449	68448289	3	NI18	NI	1840
chr4	68446449	68448289	3	TAC26	NI	1840
chr4	68446449	68455243	3	NI14	NI	8794
chr4	68446449	68456226	3	NI1	NI	9777
chr4	68446449	68456226	3	TAC25	NI	9777
chr4	68446449	68458020	4	NI15	NI	11571
chr4	68446449	68459065	3	NI_long	NI	12616
chr4	68446449	68477066	3	NI31	NI	30617
chr4	68446449	68497604	3	NI9	NI	51155
chr4	68447434	68462925	3	NI8	NI	15491
chr4	68489653	68508861	3	TAC24	NI	19208
chr4	68492031	68497604	0	NI19	NI	5573
chr4	68492031	68497604	0	NI29	NI	5573
chr4	70431213	70439030	0	NI11	NI	7817
chr4	70431213	70439030	0	NI12	NI	7817
chr4	70431213	70439030	0	NI13	NI	7817
chr4	70431213	70439030	0	NI20	NI	7817
chr4	70431213	70439030	0	NI31	NI	7817
chr4	70431213	70439030	0	TAC26	NI	7817
chr4	70431213	70439851	0	TAC25	NI	8638
chr5	7085	21013	3	NI31	NI	13928
chr5	1807806	1811534	4	NI31	NI	3728
chr5	3147564	3156630	3	NI11	NI	9066
chr5	7579223	7591422	3	NI31	NI	12199
chr5	8708074	8715336	3	NI18	NI	7262
chr5	10144456	10170983	3	TAC25	NI	26527
chr5	15841098	15842835	0	NI13	NI	1737
chr5	17200941	17205511	0	NI18	NI	4570
chr5	17964964	17972653	3	TAC25	NI	7689
chr5	18429172	18431435	3	NI11	NI	2263
chr5	19395173	19428098	3	NI12	NI	32925
chr5	19587894	19594075	3	NI11	NI	6181
chr5	24665230	24669535	3	NI_long	NI	4305
chr5	27018846	27021407	3	TAC24	NI	2561
chr5	28314947	28320603	0	NI20	NI	5656
chr5	28315945	28320603	0	NI10	NI	4658
chr5	28315945	28320603	0	NI19	NI	4658
chr5	28315945	28320603	0	NI29	NI	4658
chr5	29017163	29042558	3	NI15	NI	25395
chr5	29070780	29080860	3	NI4	NI	10080
chr5	33013729	33030306	3	NI15	NI	16577
chr5	44813979	44843347	3	NI4	NI	29368
chr5	44895604	44898732	0	NI27	NI	3128
chr5	45162942	45187988	3	NI15	NI	25046
chr5	45320721	45325018	3	NI4	NI	4297
chr5	47111871	47121552	3	NI31	NI	9681
chr5	47683069	47686545	3	NI7	NI	3476
chr5	48600313	48605424	3	NI4	NI	5111
chr5	48601648	48605424	3	TAC25	NI	3776
chr5	48780066	48782014	1	NI6	NI	1948
chr5	48780066	48783254	1	NI2	NI	3188
chr5	54304903	54312995	3	NI6	NI	8092
chr5	56091855	56101756	0	NI13	NI	9901
chr5	56091855	56101756	0	NI18	NI	9901
chr5	56091855	56101756	0	NI19	NI	9901
chr5	56091855	56101756	0	NI28	NI	9901
chr5	56091855	56101756	0	NI29	NI	9901
chr5	56091855	56101756	0	NI9	NI	9901
chr5	56123083	56244105	3	NI31	NI	121022
chr5	58690321	58696428	3	NI31	NI	6107
chr6	509595	544431	3	NI4	NI	34836
chr6	2943673	2948564	3	NI4	NI	4891
chr6	10599157	10608271	3	TAC24	NI	9114
chr6	16671159	16675783	3	NI4	NI	4624
chr6	17352411	17356492	0	NI9	NI	4081
chr6	17352411	17362856	0	NI11	NI	10445
chr6	18016063	18034918	0	NI1	NI	18855
chr6	18416612	18426233	3	NI6	NI	9621
chr6	18416612	18437772	3	NI3	NI	21160
chr6	21873158	21879152	3	NI7	NI	5994
chr6	30044560	30052802	4	NI4	NI	8242
chr6	36657536	36663859	4	NI4	NI	6323
chr6	37359060	37365171	3	NI1	NI	6111
chr6	44941470	44948997	3	TAC26	NI	7527
chr6	50492969	50532759	3	NI15	NI	39790
chr6	50662934	50671243	4	NI31	NI	8309
chr7	8263145	8269242	3	NI15	NI	6097
chr7	24317303	24324186	4	NI14	NI	6883
chr7	28040201	28049777	3	NI11	NI	9576
chr7	28044621	28062433	3	NI9	NI	17812
chr7	28665245	28684748	3	NI2	NI	19503
chr7	30092851	30105972	3	NI1	NI	13121
chr7	30096516	30105972	3	NI18	NI	9456
chr7	30103003	30105972	3	NI14	NI	2969
chr7	35171862	35181392	3	NI29	NI	9530
chr8	7453844	7460428	0	TAC25	NI	6584
chr8	14621446	14626581	0	NI9	NI	5135
chr8	14647961	14662935	4	NI1	NI	14974
chr8	14661273	14666247	3	NI15	NI	4974
chr8	21877218	21890164	3	NI10	NI	12946
chr8	21877218	21890164	3	NI8	NI	12946
chr8	21877218	21906641	3	NI13	NI	29423
chr8	24329895	24340420	3	NI6	NI	10525
chr8	29221997	29227462	0	NI7	NI	5465
chr8	29221997	29227462	0	NI8	NI	5465
chr8	29221997	29227462	0	TAC24	NI	5465
chr8	29221997	29227462	0	TAC25	NI	5465
chr8	29221997	29227462	0	TAC26	NI	5465
chr9	2985521	3062586	3	NI4	NI	77065
chr9	5175182	5196222	3	NI11	NI	21040
chr9	5185241	5194785	3	NI2	NI	9544
chr9	5185241	5196222	3	NI28	NI	10981
chr9	5185241	5199741	3	NI3	NI	14500
chr9	7448637	7454402	3	NI2	NI	5765
chr9	7448637	7456924	0	NI1	NI	8287
chr9	7869827	7876034	3	NI_long	NI	6207
chr9	18903037	18961169	3	TAC25	NI	58132

## Sheet: PrPc
CHR	START	END	STATE	ID	Breed	Length
chr1	269365	276601	0	PrPc_010	PrPc	7236
chr1	286511	303191	0	PrPc_010	PrPc	16680
chr1	8481978	8573673	3	PrPc_015	PrPc	91695
chr1	16367303	16379632	3	PrPc_013	PrPc	12329
chr1	18933411	18937479	0	PrPc_010	PrPc	4068
chr1	22868162	22874066	1	PrPc_013	PrPc	5904
chr1	28846467	28856449	3	PrPc_013	PrPc	9982
chr1	32728376	32730697	3	PrPc_014	PrPc	2321
chr1	36581534	36588719	3	PrPc_011	PrPc	7185
chr1	39054755	39059056	0	PrPc_013	PrPc	4301
chr1	40010097	40015551	3	PrPc_002	PrPc	5454
chr1	46405317	46422396	3	PrPc_007	PrPc	17079
chr1	49848440	49854851	3	PrPc_014	PrPc	6411
chr1	72264585	72282526	3	PrPc_002	PrPc	17941
chr1	76356901	76369480	3	PrPc_011	PrPc	12579
chr1	76362745	76374993	3	PrPc_006	PrPc	12248
chr1	76362745	76388935	3	PrPc_007	PrPc	26190
chr1	76365436	76374993	3	PrPc_009	PrPc	9557
chr1	76369480	76374993	3	PrPc_001	PrPc	5513
chr1	76369480	76374993	3	PrPc_010	PrPc	5513
chr1	76369480	76374993	3	PrPc_014	PrPc	5513
chr1	80591078	80593750	3	PrPc_012	PrPc	2672
chr1	83099811	83105642	0	PrPc_014	PrPc	5831
chr1	84016058	84026005	3	PrPc_015	PrPc	9947
chr1	94292923	94296145	3	PrPc_013	PrPc	3222
chr1	95033863	95038101	0	PrPc_002	PrPc	4238
chr1	95101127	95105550	3	PrPc_009	PrPc	4423
chr1	97253546	97298796	3	PrPc_015	PrPc	45250
chr1	98215016	98218379	3	PrPc_015	PrPc	3363
chr1	98886764	98906438	0	PrPc_012	PrPc	19674
chr1	98886764	98931838	0	PrPc_015	PrPc	45074
chr1	99917290	99927304	1	PrPc_006	PrPc	10014
chr1	111596752	111598983	4	PrPc_013	PrPc	2231
chr1	120242394	120281603	3	PrPc_002	PrPc	39209
chr1	132380668	132384502	3	PrPc_006	PrPc	3834
chr1	139478721	139483886	3	PrPc_001	PrPc	5165
chr1	139478721	139493699	3	PrPc_011	PrPc	14978
chr1	145055403	145073341	3	PrPc_015	PrPc	17938
chr1	147584490	147592916	3	PrPc_002	PrPc	8426
chr1	156525383	156528346	0	PrPc_012	PrPc	2963
chr1	156856412	156886543	3	PrPc_015	PrPc	30131
chr1	156874730	156885147	3	PrPc_002	PrPc	10417
chr1	157692381	157706608	3	PrPc_009	PrPc	14227
chr1	159200837	159300246	3	PrPc_006	PrPc	99409
chr1	159587028	159604693	3	PrPc_013	PrPc	17665
chr1	160662984	160669151	1	PrPc_009	PrPc	6167
chr1	160665170	160668302	1	PrPc_014	PrPc	3132
chr1	170378665	170383442	0	PrPc_013	PrPc	4777
chr1	175794189	175808059	1	PrPc_002	PrPc	13870
chr1	175794189	175808059	0	PrPc_012	PrPc	13870
chr1	175858843	176071182	1	PrPc_002	PrPc	212339
chr1	175858843	176071182	1	PrPc_005	PrPc	212339
chr1	175858843	176071182	1	PrPc_006	PrPc	212339
chr1	175858843	176071182	1	PrPc_009	PrPc	212339
chr1	175858843	176089042	0	PrPc_012	PrPc	230199
chr1	188568931	188576242	3	PrPc_002	PrPc	7311
chr1	190189983	190192614	0	PrPc_013	PrPc	2631
chr10	9465463	9470282	3	PrPc_014	PrPc	4819
chr10	14231938	14236981	1	PrPc_013	PrPc	5043
chr10	17199257	17213518	3	PrPc_005	PrPc	14261
chr10	17437397	17459982	3	PrPc_013	PrPc	22585
chr11	4037492	4068868	3	PrPc_013	PrPc	31376
chr11	12472854	12478555	3	PrPc_010	PrPc	5701
chr11	12694075	12696547	3	PrPc_014	PrPc	2472
chr11	12694075	12698498	3	PrPc_015	PrPc	4423
chr11	18811230	18862348	1	PrPc_003	PrPc	51118
chr11	18811230	18880302	1	PrPc_006	PrPc	69072
chr11	23017514	23022645	3	PrPc_013	PrPc	5131
chr12	6087599	6092496	1	PrPc_005	PrPc	4897
chr12	7342434	7351380	1	PrPc_006	PrPc	8946
chr12	11158891	11162490	3	PrPc_014	PrPc	3599
chr12	12690857	12692387	3	PrPc_013	PrPc	1530
chr13	668709	676196	3	PrPc_013	PrPc	7487
chr13	6452177	6453708	3	PrPc_015	PrPc	1531
chr13	9078631	9084261	3	PrPc_012	PrPc	5630
chr14	5963551	5964879	3	PrPc_013	PrPc	1328
chr14	7387828	7390365	3	PrPc_009	PrPc	2537
chr15	1478085	1486467	3	PrPc_001	PrPc	8382
chr15	5339725	5341587	0	PrPc_002	PrPc	1862
chr15	5470553	5472792	0	PrPc_013	PrPc	2239
chr16	5957828	5967662	3	PrPc_002	PrPc	9834
chr16	7730680	7732932	0	PrPc_015	PrPc	2252
chr16	11374712	11383300	3	PrPc_011	PrPc	8588
chr16	13461707	13471330	1	PrPc_001	PrPc	9623
chr17	6593082	6606196	3	PrPc_013	PrPc	13114
chr17	7235293	7238181	0	PrPc_006	PrPc	2888
chr17	10759460	10766722	1	PrPc_009	PrPc	7262
chr17	12925732	12927524	3	PrPc_015	PrPc	1792
chr19	3581204	3587414	1	PrPc_002	PrPc	6210
chr19	3581204	3589695	1	PrPc_005	PrPc	8491
chr19	9771031	9773074	4	PrPc_013	PrPc	2043
chr2	10230723	10236306	0	PrPc_010	PrPc	5583
chr2	14079733	14082532	0	PrPc_001	PrPc	2799
chr2	19439769	19446420	3	PrPc_012	PrPc	6651
chr2	25011302	25014822	0	PrPc_010	PrPc	3520
chr2	25431695	25436426	4	PrPc_002	PrPc	4731
chr2	27036818	27049044	3	PrPc_013	PrPc	12226
chr2	36612498	36615129	3	PrPc_013	PrPc	2631
chr2	59736270	59739201	0	PrPc_006	PrPc	2931
chr2	60567975	60571578	0	PrPc_002	PrPc	3603
chr2	61646755	61651416	0	PrPc_014	PrPc	4661
chr2	61646755	61651416	0	PrPc_015	PrPc	4661
chr2	62217165	62221399	3	PrPc_013	PrPc	4234
chr2	67091507	67094665	3	PrPc_013	PrPc	3158
chr2	68717999	68720692	3	PrPc_009	PrPc	2693
chr2	71706905	71714082	3	PrPc_010	PrPc	7177
chr2	71706905	71715948	3	PrPc_009	PrPc	9043
chr2	71945138	71949351	3	PrPc_002	PrPc	4213
chr2	75993360	75995425	3	PrPc_012	PrPc	2065
chr2	76808246	76809895	3	PrPc_013	PrPc	1649
chr2	83913009	83918385	0	PrPc_014	PrPc	5376
chr2	84139210	84154706	3	PrPc_002	PrPc	15496
chr2	84853362	84859709	3	PrPc_001	PrPc	6347
chr2	85623748	85628030	3	PrPc_002	PrPc	4282
chr2	90787181	90799319	3	PrPc_013	PrPc	12138
chr2	93805093	93808133	3	PrPc_013	PrPc	3040
chr2	97197424	97200862	4	PrPc_013	PrPc	3438
chr2	97814715	97823569	0	PrPc_012	PrPc	8854
chr2	98919848	98922476	1	PrPc_006	PrPc	2628
chr2	100122995	100135195	0	PrPc_015	PrPc	12200
chr20	1903747	1908415	3	PrPc_012	PrPc	4668
chr21	6123614	6137282	3	PrPc_002	PrPc	13668
chr21	6893684	6895901	3	PrPc_013	PrPc	2217
chr22	3483216	3486718	3	PrPc_012	PrPc	3502
chr22	9386731	9389193	0	PrPc_013	PrPc	2462
chr26	7063	25376	3	PrPc_014	PrPc	18313
chr26	920979	928338	3	PrPc_009	PrPc	7359
chr29	2138804	2143462	0	PrPc_014	PrPc	4658
chr3	1662364	1719746	3	PrPc_013	PrPc	57382
chr3	2371125	2375263	3	PrPc_011	PrPc	4138
chr3	2371125	2378150	3	PrPc_002	PrPc	7025
chr3	2372396	2375263	4	PrPc_010	PrPc	2867
chr3	3028014	3032147	1	PrPc_006	PrPc	4133
chr3	3035829	3063904	3	PrPc_009	PrPc	28075
chr3	9966652	9971829	1	PrPc_003	PrPc	5177
chr3	13851290	13857832	3	PrPc_003	PrPc	6542
chr3	14600615	14607381	0	PrPc_006	PrPc	6766
chr3	16332863	16339724	1	PrPc_005	PrPc	6861
chr3	16332863	16339724	1	PrPc_006	PrPc	6861
chr3	16332863	16339724	0	PrPc_007	PrPc	6861
chr3	18349338	18351629	0	PrPc_013	PrPc	2291
chr3	18967449	18968970	3	PrPc_003	PrPc	1521
chr3	20396386	20399251	0	PrPc_001	PrPc	2865
chr3	20396386	20399251	0	PrPc_002	PrPc	2865
chr3	20396386	20399251	0	PrPc_003	PrPc	2865
chr3	20396386	20399251	0	PrPc_005	PrPc	2865
chr3	20396386	20399251	0	PrPc_006	PrPc	2865
chr3	20396386	20399251	0	PrPc_007	PrPc	2865
chr3	20396386	20399251	0	PrPc_009	PrPc	2865
chr3	20396386	20399251	0	PrPc_010	PrPc	2865
chr3	20396386	20399251	0	PrPc_011	PrPc	2865
chr3	20396386	20399251	0	PrPc_012	PrPc	2865
chr3	20396386	20399251	0	PrPc_013	PrPc	2865
chr3	21190627	21249435	3	PrPc_002	PrPc	58808
chr3	33673073	33686153	3	PrPc_002	PrPc	13080
chr3	40705013	40732436	3	PrPc_013	PrPc	27423
chr3	44211626	44216761	3	PrPc_010	PrPc	5135
chr3	46989910	46992761	3	PrPc_002	PrPc	2851
chr3	49956719	49964753	3	PrPc_006	PrPc	8034
chr3	51237994	51242298	0	PrPc_010	PrPc	4304
chr3	53397170	53399075	0	PrPc_012	PrPc	1905
chr3	54498821	54501824	3	PrPc_013	PrPc	3003
chr3	54810805	54813191	3	PrPc_015	PrPc	2386
chr3	60890398	60893263	3	PrPc_003	PrPc	2865
chr3	61556027	61558089	3	PrPc_007	PrPc	2062
chr3	75017812	75027729	3	PrPc_003	PrPc	9917
chr3	84461644	84472607	3	PrPc_009	PrPc	10963
chr3	90264034	90290184	3	PrPc_013	PrPc	26150
chr3	92922000	92923426	3	PrPc_011	PrPc	1426
chr30	3161681	3165835	3	PrPc_015	PrPc	4154
chr4	126030	154915	3	PrPc_011	PrPc	28885
chr4	136949	157299	3	PrPc_002	PrPc	20350
chr4	1269360	1279105	3	PrPc_003	PrPc	9745
chr4	2337435	2382863	3	PrPc_002	PrPc	45428
chr4	3018226	3071312	3	PrPc_015	PrPc	53086
chr4	13625352	13641836	3	PrPc_011	PrPc	16484
chr4	18362784	18391209	3	PrPc_003	PrPc	28425
chr4	25700039	25705682	3	PrPc_002	PrPc	5643
chr4	26143508	26155558	3	PrPc_002	PrPc	12050
chr4	41526040	41532783	0	PrPc_002	PrPc	6743
chr4	43352656	43359981	3	PrPc_013	PrPc	7325
chr4	55487623	55515953	3	PrPc_002	PrPc	28330
chr4	60022151	60025055	4	PrPc_012	PrPc	2904
chr4	63830569	63837531	0	PrPc_002	PrPc	6962
chr4	63850913	63854111	0	PrPc_002	PrPc	3198
chr4	68492031	68497604	0	PrPc_002	PrPc	5573
chr4	68492031	68497604	0	PrPc_012	PrPc	5573
chr5	650227	660676	3	PrPc_002	PrPc	10449
chr5	14780699	14782967	0	PrPc_014	PrPc	2268
chr5	14780699	14782967	0	PrPc_015	PrPc	2268
chr5	17172785	17174684	0	PrPc_012	PrPc	1899
chr5	17174684	17183784	3	PrPc_011	PrPc	9100
chr5	19364802	19428098	3	PrPc_013	PrPc	63296
chr5	19395173	19423736	3	PrPc_011	PrPc	28563
chr5	23197627	23202954	3	PrPc_006	PrPc	5327
chr5	40586881	40757732	3	PrPc_013	PrPc	170851
chr5	43275294	43283692	0	PrPc_002	PrPc	8398
chr5	48598097	48603094	3	PrPc_015	PrPc	4997
chr5	50148432	50150687	0	PrPc_015	PrPc	2255
chr5	55849907	55853718	0	PrPc_003	PrPc	3811
chr5	56942811	56959465	3	PrPc_002	PrPc	16654
chr5	56946394	56958278	3	PrPc_001	PrPc	11884
chr5	56946394	56960200	3	PrPc_009	PrPc	13806
chr5	56952666	56958278	3	PrPc_011	PrPc	5612
chr5	58628673	58630096	3	PrPc_012	PrPc	1423
chr6	4790833	4810668	3	PrPc_013	PrPc	19835
chr6	4925472	4928445	3	PrPc_011	PrPc	2973
chr6	5799441	5804312	3	PrPc_015	PrPc	4871
chr6	12975892	12985296	3	PrPc_003	PrPc	9404
chr6	17440694	17476369	3	PrPc_013	PrPc	35675
chr6	17731427	17747063	3	PrPc_013	PrPc	15636
chr6	32984781	33004590	3	PrPc_001	PrPc	19809
chr6	40415157	40420083	3	PrPc_002	PrPc	4926
chr6	40799622	40824746	3	PrPc_001	PrPc	25124
chr6	47392738	47396847	0	PrPc_015	PrPc	4109
chr6	47685773	47757118	3	PrPc_006	PrPc	71345
chr7	10889503	10917191	3	PrPc_015	PrPc	27688
chr7	28038559	28044621	4	PrPc_001	PrPc	6062
chr7	28044621	28054359	3	PrPc_007	PrPc	9738
chr8	3623637	3626566	0	PrPc_012	PrPc	2929
chr8	3846585	3850061	0	PrPc_007	PrPc	3476
chr8	3846585	3850061	0	PrPc_009	PrPc	3476
chr8	6381766	6398606	3	PrPc_002	PrPc	16840
chr8	8422718	8434837	1	PrPc_013	PrPc	12119
chr8	22167773	22175652	4	PrPc_002	PrPc	7879
chr8	28146223	28149924	3	PrPc_015	PrPc	3701
chr9	3010655	3021234	0	PrPc_002	PrPc	10579
chr9	6358412	6378115	3	PrPc_015	PrPc	19703
chr9	6360552	6369805	3	PrPc_005	PrPc	9253
chr9	6369805	6382856	3	PrPc_003	PrPc	13051
chr9	7257467	7260922	3	PrPc_015	PrPc	3455
chr9	7780931	7794104	3	PrPc_014	PrPc	13173
