# Supplementary material for: Copy Number Variation Mapping and Genomic Variation of Autochthonous and Commercial Turkey Populations
Source: Front Genet. 2019 Oct 29;10:982. doi: 10.3389/fgene.2019.00982 (PMC6828962; doi:10.3389/fgene.2019.00982)
Supplement: Supplementary Table S2 — CNVRs with at least 2 individuals and detected in more than one turkey population. [file Table_2.xlsx]

## Sheet: All
Supplementary Table S2. CNVRs identified in at least 2 samples across breeds (shared_CNVRs)
CNVR_ID	chr	start	end	ITA						NARR	MEX	HYB	N of samples	STATE	% on Total	Gene ID
				BR	BrCl	CoEu	ErRo	NI	PrPc
CNVR_1	1	84002	94786								1	5	6	complex	3.38983	LOC100547397, LOC100538560
CNVR_7	1	286511	303191					2	1				3	complex	1.69492
CNVR_19	1	7893401	7955717	2								1	3	complex	1.69492
CNVR_20	1	8481978	8577460	1					1				2	gain	1.12994	USP6NL
CNVR_32	1	14107941	14114989								1	1	2	gain	1.12994
CNVR_36	1	16144161	16153854	2		1				1	1		5	complex	2.82486
CNVR_38	1	16590294	16605358	1		1	1						3	gain	1.69492
CNVR_48	1	21167698	21170778			1		8					9	loss	5.08475
CNVR_74	1	28845424	28868061						1		1		2	complex	1.12994	ZCRB1, PPHLN1
CNVR_77	1	30111979	30122051			1	1						2	complex	1.12994
CNVR_78	1	30142001	30170899			1						1	2	gain	1.12994
CNVR_90	1	35665406	35690992		1			2					3	loss	1.69492
CNVR_91	1	35937436	35946666		2			3					5	loss	2.82486	TBC1D15
CNVR_93	1	36581534	36608186				1		1			1	3	gain	1.69492
CNVR_109	1	42399971	42410925	1				1					2	gain	1.12994	DCN
CNVR_113	1	46402671	46430314						1			17	18	gain	10.1695
CNVR_119	1	50501291	50506041		1		1						2	gain	1.12994
CNVR_126	1	52847470	52853786					9				4	13	loss	7.34463
CNVR_156	1	70709180	70954013	2			1	2			3		8	gain	4.51977
CNVR_163	1	76320966	76430128	6				8	7		2		23	gain	12.9944	OVSTL, TCRb1
CNVR_173	1	83099811	83105642				1		1		1		3	loss	1.69492	ABI3BP
CNVR_206	1	98886764	98931838						2			17	19	loss	10.7345
CNVR_210	1	99904908	99927304	9		1			1			1	12	loss	6.77966
CNVR_236	1	116502467	116508222	1								1	2	loss	1.12994
CNVR_242	1	119712721	119892064					2			2	1	5	complex	2.82486	LOC109365368
CNVR_243	1	119894795	119934821	2								1	3	complex	1.69492
CNVR_254	1	123997252	123999250		2							1	3	loss	1.69492	NLGN4X
CNVR_285	1	139477780	139493699			1			2		1		4	gain	2.25989
CNVR_286	1	139566002	139652339			1		1					2	gain	1.12994
CNVR_293	1	143140674	143144143		2	3							5	loss	2.82486
CNVR_302	1	145002215	145096244					1	1				2	gain	1.12994
CNVR_303	1	145125108	145142566	2						1			3	loss	1.69492
CNVR_307	1	145466178	145680695	9				1				1	11	complex	6.21469
CNVR_309	1	146099607	146175154					1			1		2	gain	1.12994
CNVR_318	1	147581606	147592916	2					1			1	4	gain	2.25989
CNVR_329	1	153248218	153303310								1	1	2	gain	1.12994	BORA, LOC104917477, LOC100549866
CNVR_330	1	153318392	153350651	2								2	4	gain	2.25989
CNVR_332	1	153952289	153993722					2			1		3	complex	1.69492
CNVR_337	1	154657864	154675944			3	1				1	1	6	gain	3.38983
CNVR_341	1	156466721	156484477			1						1	2	gain	1.12994
CNVR_343	1	156557321	156587411	2				1			1		4	complex	2.25989
CNVR_348	1	157682012	157706608					2	1				3	gain	1.69492	DIAPH3
CNVR_357	1	159200837	159300246			1			1		1		3	gain	1.69492
CNVR_359	1	159573284	159604693			1			1	2			4	gain	2.25989
CNVR_360	1	160662984	160670017						2			2	4	loss	2.25989	ATP7B
CNVR_361	1	160867013	160875227	1		1							2	gain	1.12994	INTS6
CNVR_371	1	166605990	166691123					1			1		2	complex	1.12994	XRRA1, SPCS2, GLRA2
CNVR_408	1	183467366	183473834	8				1					9	loss	5.08475	LOC104909414
CNVR_416	1	186602697	187056182	1				1			2		4	complex	2.25989	LOC109365712, ANKRD42, LOC109365506, LOC100539081, CCDC90B, LOC109365392
CNVR_423	1	188922669	188968952	2				1				1	4	gain	2.25989	LOC100545101, ARFIP2, HPX
CNVR_426	1	190413102	190423903								1	2	3	gain	1.69492	LOC104909448
CNVR_725	2	11180469	11187770					1				1	2	gain	1.12994	LOC104909557
CNVR_735	2	17819345	17823717			5					1		6	loss	3.38983	BPNT1
CNVR_737	2	18475815	18485435	1				1					2	gain	1.12994
CNVR_751	2	27035769	27049044						1		1		2	gain	1.12994	RGS7
CNVR_757	2	30461083	30521978			9					4		13	complex	7.34463
CNVR_759	2	31882875	31891265			1					1		2	loss	1.12994	LOC100542113
CNVR_773	2	37415211	37420447	1				1					2	gain	1.12994	SLC35F3
CNVR_780	2	42604981	42606860	9	1		2				1		13	loss	7.34463
CNVR_800	2	52298924	52302355	1		1							2	gain	1.12994
CNVR_807	2	57391281	57397056					1		1		1	3	gain	1.69492	LOC109366368, LOC100545053
CNVR_809	2	57899261	57923296					1		5	4		10	complex	5.64972
CNVR_813	2	59736270	59739201				1		1				2	loss	1.12994
CNVR_817	2	60567975	60571578						1			1	2	loss	1.12994
CNVR_818	2	61634817	61645619	3						1			4	complex	2.25989	LOC100543391, LOC104909823, LOC104909824
CNVR_819	2	61646755	61651416						2	2			4	loss	2.25989
CNVR_829	2	68602273	68624402		1	1							2	loss	1.12994
CNVR_838	2	71056575	71149050	1				1					2	complex	1.12994	LOC104909877, LOC100549201
CNVR_840	2	71405255	71480264	1							1		2	gain	1.12994
CNVR_841	2	71706905	71715948						2		1		3	gain	1.69492
CNVR_842	2	71945138	71959591					1	1				2	gain	1.12994
CNVR_843	2	72167387	72173022	10		4		4					18	loss	10.1695
CNVR_847	2	73055818	73066695		1		1						2	gain	1.12994
CNVR_867	2	80061270	80070006				2					4	6	gain	3.38983	LOC109366228
CNVR_883	2	85724160	85749798			1		2					3	complex	1.69492
CNVR_884	2	86738853	86749960			1					1		2	gain	1.12994
CNVR_894	2	90377211	90392400					1			2		3	complex	1.69492	LOC100545259
CNVR_898	2	93803714	93810023	1					1				2	gain	1.12994	LOC100548793
CNVR_920	2	101084671	101088748		1		2	6		1		4	14	loss	7.9096
CNVR_921	2	101782534	101794080					1				1	2	complex	1.12994
CNVR_1044	3	1428729	1543006	1		1					1		3	gain	1.69492	CNTNAP2
CNVR_1045	3	1662364	1719746						1			1	2	complex	1.12994	CNTNAP2
CNVR_1047	3	2371125	2378150		1		1		3	2		1	8	gain	4.51977
CNVR_1048	3	3028014	3032147						1			1	2	loss	1.12994
CNVR_1055	3	5907435	5954586	1				2					3	gain	1.69492	CXXC5
CNVR_1063	3	10953819	10966313			1						8	9	loss	5.08475
CNVR_1075	3	17695136	17698585		1							1	2	loss	1.12994
CNVR_1080	3	18442515	18460713	1		1							2	gain	1.12994
CNVR_1088	3	20396386	20399251	10		18			11				39	loss	22.0339
CNVR_1091	3	21051181	21131994							3	4		7	loss	3.9548	LOC104910170
CNVR_1092	3	21190627	21249435						1		1		2	complex	1.12994
CNVR_1110	3	28011642	28021297			1				1			2	complex	1.12994
CNVR_1120	3	34064645	34089344				1				1		2	gain	1.12994	LOC104910211
CNVR_1126	3	39287656	39305002	1								1	2	gain	1.12994	LOC100542421
CNVR_1144	3	50945000	51030474	1				1			1		3	gain	1.69492
CNVR_1145	3	51237994	51243691			1			1			2	4	loss	2.25989
CNVR_1149	3	53397170	53399075		1			1	1				3	loss	1.69492
CNVR_1152	3	54655570	54693060					1			2	10	13	complex	7.34463	OPN5L1
CNVR_1174	3	66670491	66698144					1			1		2	gain	1.12994
CNVR_1177	3	67343836	67389978	2			1	2			1	2	8	complex	4.51977
CNVR_1189	3	71928141	71948536					2			1		3	complex	1.69492	CPQ
CNVR_1193	3	74448460	74474502					1				1	2	gain	1.12994
CNVR_1194	3	74476938	74485846		3						1		4	complex	2.25989
CNVR_1197	3	75434645	75446765	3							1		4	gain	2.25989
CNVR_1198	3	75621839	75629614			1		1					2	complex	1.12994
CNVR_1201	3	76822914	76835452	1		2		1					4	complex	2.25989	LOC100538883
CNVR_1212	3	83866736	83894329					2		1	1		4	gain	2.25989	LOC109366893
CNVR_1219	3	89188121	89192940	1	1	2							4	loss	2.25989
CNVR_1221	3	90264034	90649422					1	1		1		3	gain	1.69492	TRNAN-GUU
CNVR_1224	3	92157051	92166860	1		1							2	complex	1.12994	LOC104910486, LOC104910474
CNVR_1226	3	92889953	92936492	1	1	1			1	1	6	4	15	gain	8.47458	FK1L
CNVR_1240	4	26993	164704	2		1		3	2	2	5	3	18	gain	10.1695	TLR2A
CNVR_1242	4	1269360	1323728						1		1		2	gain	1.12994
CNVR_1243	4	1581791	1620844						2			9	11	gain	6.21469	GRIA2
CNVR_1246	4	3011587	3071312	5			2		1		4		12	complex	6.77966	FSTL5
CNVR_1259	4	8948522	8954649	12				5					17	loss	9.60452
CNVR_1266	4	13625352	13661586						1		1	2	4	gain	2.25989	LOC104910556, SCLT1
CNVR_1267	4	14361531	14373504	1								1	2	gain	1.12994	DCTN6
CNVR_1271	4	15738637	15754012	1								1	2	gain	1.12994
CNVR_1273	4	15925120	15937499							1		1	2	loss	1.12994
CNVR_1284	4	23009461	23017745	1							1		2	complex	1.12994	GLRA3
CNVR_1286	4	24389456	24433039			1					1		2	gain	1.12994
CNVR_1289	4	25694962	25706471			1			1				2	gain	1.12994
CNVR_1303	4	34940119	34949489				1	1					2	gain	1.12994
CNVR_1311	4	38536987	38566777	3			1						4	gain	2.25989
CNVR_1315	4	41524699	41532783	1		1			1				3	loss	1.69492
CNVR_1318	4	42090144	42127422			1	2					6	9	gain	5.08475	LOC109367342, LOC109367341, TRIM2
CNVR_1320	4	43253516	43319887					1			1		2	gain	1.12994
CNVR_1329	4	48357436	48364675					1			2		3	loss	1.69492	APBB2
CNVR_1332	4	50742493	50762323			1						1	2	gain	1.12994
CNVR_1354	4	63278754	63293499	1						1	1		3	gain	1.69492	LOC100543615, LOC104910878
CNVR_1357	4	63830569	63837531	21		19		24	1				65	loss	36.7232
CNVR_1358	4	63850913	63854111	19		19		23	1				62	loss	35.0282
CNVR_1361	4	64218042	64248837					1			1		2	gain	1.12994	LOC109367445
CNVR_1369	4	67228157	67238531			1					1		2	loss	1.12994
CNVR_1371	4	68446449	68522752	4	4	13	7	13	2	2	7	16	68	complex	38.4181	CD8A
CNVR_1376	4	70431213	70439851					7			1		8	loss	4.51977
CNVR_1385	5	2656286	2660142								1	6	7	loss	3.9548
CNVR_1393	5	5471826	5473473	1		1							2	loss	1.12994	RMDN3
CNVR_1395	5	6213268	6228166	5							2		7	gain	3.9548	LOC104910963
CNVR_1407	5	14777537	14784062		1	3			2				6	loss	3.38983	TSPAN4
CNVR_1408	5	15840153	15842835	3		10		1			4		18	loss	10.1695
CNVR_1411	5	17172785	17205511					1	2	1		1	5	complex	2.82486	SHANK2
CNVR_1418	5	19363096	19428098					1	2		1	1	5	gain	2.82486
CNVR_1425	5	22380877	22384735	1		2							3	loss	1.69492	ARHGAP1
CNVR_1426	5	23192650	23202954				1		1				2	gain	1.12994
CNVR_1438	5	28314947	28320603					4			2		6	loss	3.38983	GPHN
CNVR_1441	5	29017163	29042558			1		1					2	gain	1.12994
CNVR_1442	5	29055588	29080860					1				1	2	complex	1.12994
CNVR_1456	5	40586881	40757732	1					1				2	complex	1.12994
CNVR_1457	5	42210886	42226915	1			1					1	3	gain	1.69492	SPATA7
CNVR_1468	5	45162942	45187988				1	1					2	gain	1.12994
CNVR_1472	5	48598097	48605424					2	1				3	gain	1.69492	PPP2R5C
CNVR_1474	5	50148432	50150687						1			1	2	loss	1.12994
CNVR_1484	5	55771102	55778889								1	1	2	complex	1.12994
CNVR_1485	5	55849907	55853718						1		1	1	3	loss	1.69492
CNVR_1495	6	509595	546033					1			1		2	gain	1.12994	LOC104911338, FAM188B
CNVR_1500	6	5796082	5805858	3					1				4	gain	2.25989
CNVR_1513	6	13215720	13259675			1					1		2	gain	1.12994	LOC104911367, SVIL
CNVR_1525	6	18067785	18074574	1			4						5	loss	2.82486
CNVR_1552	6	40798093	40827244				1		1	1	1		4	gain	2.25989	CCK
CNVR_1561	6	47651111	47757118	1					1		2		4	gain	2.25989	LOC104911582, LOC104911587, LOC104911585, LOC109368340
CNVR_1568	7	6832009	6848074	1		1						3	5	complex	2.82486	LOC109368468, COL5A2
CNVR_1586	7	28038559	28062433	2		1	1	2	2		5	2	15	gain	8.47458
CNVR_1588	7	28951167	28963444	2		1					1		4	loss	2.25989
CNVR_1597	8	3623637	3626566			1			1				2	loss	1.12994	LOC109368984
CNVR_1598	8	3846585	3850061		1	8	1		2		2		14	loss	7.9096	PRKG1
CNVR_1600	8	4735200	4773969								1	1	2	loss	1.12994
CNVR_1614	8	14643315	14666247			1		2					3	gain	1.69492	ADK
CNVR_1620	8	21877218	21944503					3		1	1		5	complex	2.82486	LOC100546355, HPS6, C8H10orf76, LDB1
CNVR_1640	9	2985521	3062586					1	1				2	complex	1.12994	SLC5A6, ABHD1
CNVR_1644	9	6154917	6195521	3		6							9	complex	5.08475
CNVR_1651	9	7780931	7794104				1		1				2	gain	1.12994
CNVR_1659	9	18903037	18961169					1				1	2	gain	1.12994
CNVR_431	10	1669860	1696419	1		2		1			1		5	gain	2.82486
CNVR_432	10	2270492	2298097	2								2	4	complex	2.25989	EDEM3
CNVR_453	10	17403203	17411458					1				1	2	complex	1.12994
CNVR_454	10	17437397	17517113					1	1			1	3	gain	1.69492	SGF29, LOC104912486, MSH4, RABGGTB, SLC44A5
CNVR_465	11	1004126	1053713	1		2	1	2			6		12	gain	6.77966	HNRNPL
CNVR_482	11	14120401	14151141								1	4	5	gain	2.82486	MASP1
CNVR_487	11	18811230	18885961	1					2			1	4	complex	2.25989	C11H18orf32, LIPG, LOC104912696
CNVR_488	11	18985991	19015763	6		1	1	3		1			12	complex	6.77966	LMAN1, CPLX4
CNVR_490	11	20054655	20058491					1				1	2	gain	1.12994	LOC100541567
CNVR_500	11	22168839	22169935			2		1					3	loss	1.69492	GFM1
CNVR_513	12	7252429	7351380						1		7		8	loss	4.51977	FBXL22, CA12, USP3, LOC104912791, LOC100538796
CNVR_524	12	11951115	11958120					1			1		2	complex	1.12994
CNVR_545	13	1598277	1601916	1							1	1	3	complex	1.69492	CMTM3
CNVR_547	13	2603823	2607237					2			1		3	loss	1.69492
CNVR_552	13	6352973	6354244		1		2				1		4	loss	2.25989
CNVR_558	13	12258564	12263403			1	1	1			3	3	9	gain	5.08475
CNVR_580	14	9253256	9255460		1		2						3	loss	1.69492	MGLL
CNVR_601	15	280647	294925			3					1	2	6	complex	3.38983	LOC104913214
CNVR_602	15	1478085	1486467						1			1	2	gain	1.12994
CNVR_638	16	2121694	2126591										2	loss	1.12994
CNVR_642	16	2880953	2886300					1			2		3	loss	1.69492
CNVR_644	16	4206442	4209316	12		11					1		24	loss	13.5593	GRIN2A
CNVR_654	16	13451096	13481287						1			1	2	complex	1.12994	LOC109370169, LOC104913505
CNVR_661	16	14620216	14660354								3	1	4	gain	2.25989	THUMPD1
CNVR_672	17	7279597	7283337			1		2					3	loss	1.69492	LOC104913552
CNVR_687	18	260753	305530	1							1	1	3	complex	1.69492	LOC109370400,LOC100540610, LOC100541987, LOC104913627
CNVR_695	19	3581204	3591298						2		1		3	complex	1.69492
CNVR_696	19	4074852	4113290		1		2					6	9	gain	5.08475
CNVR_703	19	5847773	5890930				1	1			1		3	gain	1.69492	ABL1, FIBCD1,QRFP
CNVR_939	20	1570675	1583048			1	1						2	gain	1.12994
CNVR_969	21	5593917	5597364					1		2			3	gain	1.69492
CNVR_970	21	5878926	5903943		5	3	2						10	loss	5.64972
CNVR_980	22	999	96348	1							4		5	gain	2.82486	LOC109364209, LOC100538920, LOC104915532, LOC109364210, LOC104915533, LOC104915534, LOC100550625, LOC100539273, LOC109364213, LOC100546371, LOC100544162, LOC100548320, LOC104915531, LOC104913973, LOC100539637, LOC104913974, ATF7, LOC104915539
CNVR_983	22	3481765	3486718						1		1		2	gain	1.12994
CNVR_987	22	5386977	5429908	2		1	1	2				4	10	gain	5.64972	TCF15, SRXN1, SCRT2, SLC52A3, ANGPT4, FAM110A, RSPO4
CNVR_990	22	8249345	8269884	1		1							2	gain	1.12994	LOC109370713
CNVR_996	22	13310629	13348187			1		6				1	8	gain	4.51977	LOC100546675, MAPRE1, KIAA1755, LOC100546061
CNVR_1003	24	2359444	2545474	1		12							13	gain	7.34463	TM2D2, IDO2, C24H8orf4, TACC1, PLEKHA2, ADAM9, ZMAT4
CNVR_1011	25	4785084	4821040					1			1		2	gain	1.12994	E2F2, TCEA3, ASAP3
CNVR_1014	26	7063	40100						1		6		7	gain	3.9548	LOC104914338
CNVR_1024	26	6388747	6431016			1		2			19		22	gain	12.4294
CNVR_1025	27	157671	192870			1		5			10		16	gain	9.03955	NUPL2, VPS45
CNVR_1036	29	2042105	2059733					2			1	1	4	gain	2.25989	LOC104914577, SSPO
CNVR_1037	29	2138804	2162384						1		1		2	complex	1.12994	LOC100543547, LOC104914585, LOC104914582
CNVR_1042	29	3437860	3494418					2			1		3	gain	1.69492	LOC104914608, SRCIN1, ARHGAP23
CNVR_1043	29	4317255	4326960	1				1					2	gain	1.12994	RARA
CNVR_1229	30	984707	1045883				1	2					3	gain	1.69492	DOHH, SMIM24, NFIC
CNVR_1231	30	1551133	1585476			1					1	1	3	gain	1.69492	PLEKHJ1, LOC104914682
