# Supplementary material for: Copy Number Variation Mapping and Genomic Variation of Autochthonous and Commercial Turkey Populations
Source: Front Genet. 2019 Oct 29;10:982. doi: 10.3389/fgene.2019.00982 (PMC6828962; doi:10.3389/fgene.2019.00982)
Supplement: Supplementary Table S3 — Singleton CNVRs. [file Table_3.xlsx]

## Sheet: Foglio1
Supplementary_Table S3. Singleton CNVRs
CNVR_ID	Chr	Start	End	Length	Sample_ID	State
CNVR_2	1	113219	118930	5711	HYB_034	gain
CNVR_3	1	182733	192355	9622	HYB_002	loss
CNVR_4	1	200952	207343	6391	TM_27	gain
CNVR_5	1	236957	238258	1301	NARR_05	gain
CNVR_6	1	269365	276601	7236	PrPc_010	loss
CNVR_8	1	507789	513979	6190	HYB_031	gain
CNVR_9	1	1061953	1064812	2859	HYB_008	gain
CNVR_10	1	1128860	1131801	2941	HYB_014	gain
CNVR_11	1	1253031	1257899	4868	NARR_03	gain
CNVR_12	1	1893053	1990966	97913	NI15	gain
CNVR_13	1	2442622	2445971	3349	TM_03	gain
CNVR_14	1	4066245	4086683	20438	COEU_17	gain
CNVR_15	1	5491316	5526723	35407	TM_136R	gain
CNVR_16	1	6697404	6702974	5570	TM_129	gain
CNVR_17	1	6744117	6748852	4735	NI31	gain
CNVR_21	1	9117517	9125208	7691	TM_27	loss
CNVR_22	1	10176883	10189379	12496	BR6	gain
CNVR_23	1	10227729	10235905	8176	BR19	gain
CNVR_25	1	11924581	11926109	1528	TM_19	gain
CNVR_26	1	12033097	12058073	24976	NI4	gain
CNVR_27	1	12309031	12310874	1843	HYB_022	gain
CNVR_28	1	12337607	12353463	15856	TM_117	gain
CNVR_29	1	13035145	13037340	2195	HYB_009	gain
CNVR_30	1	13476428	13484096	7668	TM_106R	gain
CNVR_33	1	15040431	15055170	14739	TM_27	gain
CNVR_34	1	15176078	15186544	10466	TM_36	gain
CNVR_35	1	15247540	15260985	13445	NARR_02	gain
CNVR_37	1	16367303	16379632	12329	PrPc_013	gain
CNVR_39	1	16623623	16632367	8744	TM_101	loss
CNVR_40	1	16649168	16659976	10808	COEU_03	loss
CNVR_41	1	16927596	16929479	1883	COEU_21	gain
CNVR_43	1	17448126	17467875	19749	NI4	gain
CNVR_45	1	18377936	18383010	5074	TM_06	loss
CNVR_46	1	18933411	18937479	4068	PrPc_010	loss
CNVR_47	1	21015003	21017566	2563	BrCI_008	loss
CNVR_50	1	21360021	21373375	13354	NI11	gain
CNVR_51	1	21594611	21602327	7716	ErRo_009	gain
CNVR_52	1	21876525	21883336	6811	ErRo_005	gain
CNVR_53	1	22212315	22216270	3955	HYB_027	gain
CNVR_54	1	22368286	22372241	3955	NARR_04	gain
CNVR_55	1	22532483	22536714	4231	ErRo_013	gain
CNVR_56	1	22583092	22606505	23413	TM_106R	gain
CNVR_57	1	22868162	22874066	5904	PrPc_013	loss
CNVR_59	1	23067439	23074128	6689	T02	gain
CNVR_60	1	23782450	23794645	12195	TM_19	gain
CNVR_61	1	24305318	24326422	21104	TM_129	loss
CNVR_62	1	24445871	24457954	12083	TM_142R	loss
CNVR_63	1	24656007	24692519	36512	TM_136R	gain
CNVR_64	1	25251164	25254919	3755	HYB_032	gain
CNVR_65	1	26054481	26057522	3041	NARR_01	loss
CNVR_66	1	26123855	26128452	4597	TM_122	gain
CNVR_67	1	26357358	26367974	10616	TM_117	gain
CNVR_68	1	26634019	26641895	7876	NI3	gain
CNVR_71	1	27930754	27950340	19586	TM_129	gain
CNVR_72	1	28244436	28247433	2997	BR19	gain
CNVR_73	1	28361345	28375890	14545	TM_129	gain
CNVR_75	1	29086592	29129520	42928	TM_106R	gain
CNVR_76	1	29473893	29484698	10805	COEU_16	gain
CNVR_80	1	31383068	31391350	8282	TM_121	gain
CNVR_81	1	31645824	31650530	4706	BR19	gain
CNVR_82	1	31789343	31807003	17660	NI4	gain
CNVR_83	1	31986590	31993262	6672	NI15	gain
CNVR_84	1	32728376	32730697	2321	PrPc_014	gain
CNVR_85	1	32818300	32822204	3904	COEU_01	gain
CNVR_86	1	33172298	33175447	3149	TM_135	loss
CNVR_87	1	33239363	33241633	2270	NI4	gain
CNVR_88	1	35067256	35074394	7138	ErRo_004	gain
CNVR_89	1	35283410	35284915	1505	COEU_23	loss
CNVR_92	1	36552538	36562668	10130	ErRo_013	gain
CNVR_94	1	37075410	37083228	7818	TM_133	gain
CNVR_95	1	37417768	37420335	2567	TM_129	gain
CNVR_96	1	37499147	37502973	3826	HYB_010	gain
CNVR_97	1	37522503	37534106	11603	NI15	gain
CNVR_99	1	37988460	38007698	19238	BR5	gain
CNVR_100	1	39054755	39059056	4301	PrPc_013	loss
CNVR_101	1	39632397	39637717	5320	HYB_011	gain
CNVR_102	1	39675672	39678278	2606	TM_142R	gain
CNVR_103	1	40010097	40015551	5454	PrPc_002	gain
CNVR_104	1	40074697	40116711	42014	TAC25	gain
CNVR_105	1	40722235	40728352	6117	HYB_034	gain
CNVR_106	1	40832851	40840949	8098	TM_136R	gain
CNVR_107	1	41236836	41243375	6539	TM_145	loss
CNVR_108	1	41307028	41313091	6063	HYB_007	gain
CNVR_110	1	43212320	43224913	12593	TM_143	loss
CNVR_111	1	45755500	45757737	2237	TM_139	loss
CNVR_112	1	45998429	46019367	20938	TM_116R	gain
CNVR_114	1	48668246	48674575	6329	TM_03	loss
CNVR_117	1	49848440	49854851	6411	PrPc_014	gain
CNVR_118	1	50083235	50088631	5396	NI11	gain
CNVR_120	1	50755512	50759627	4115	TM_03	gain
CNVR_121	1	50891554	50899400	7846	HYB_011	gain
CNVR_122	1	51287705	51290698	2993	HYB_015	loss
CNVR_123	1	51316096	51318915	2819	COEU_16	gain
CNVR_124	1	52228909	52231220	2311	HYB_023	gain
CNVR_125	1	52645492	52647864	2372	ErRo_005	gain
CNVR_127	1	52930384	52932459	2075	HYB_002	gain
CNVR_128	1	53551504	53556580	5076	COEU_13	loss
CNVR_129	1	54366632	54368984	2352	BR8	loss
CNVR_130	1	54583559	54588247	4688	ErRo_011	gain
CNVR_131	1	55233408	55244806	11398	HYB_011	loss
CNVR_132	1	55769407	55771781	2374	NARR_07	gain
CNVR_133	1	55852870	55881609	28739	TM_19	gain
CNVR_134	1	56888877	56891785	2908	NI6	gain
CNVR_135	1	57124720	57126983	2263	NI15	gain
CNVR_136	1	57149214	57151374	2160	BR5	gain
CNVR_137	1	57337363	57366162	28799	COEU_05	loss
CNVR_138	1	57948517	57953215	4698	NI31	gain
CNVR_139	1	58786628	58790517	3889	NI4	loss
CNVR_140	1	59403254	59410284	7030	TM_142R	gain
CNVR_142	1	60502226	60513709	11483	BR3	gain
CNVR_143	1	61949251	61959394	10143	NI3	gain
CNVR_144	1	62737574	62740580	3006	TM_116R	loss
CNVR_145	1	64151736	64155448	3712	TM_117	loss
CNVR_146	1	65168884	65175181	6297	TM_124	gain
CNVR_147	1	65671067	65674456	3389	BR8	gain
CNVR_148	1	65881750	65923351	41601	TM_132R	loss
CNVR_149	1	66693155	66697641	4486	BR5	gain
CNVR_150	1	66939773	66945556	5783	TM_139	gain
CNVR_151	1	67232484	67252487	20003	HYB_015	loss
CNVR_152	1	68564129	68566665	2536	TM_134	gain
CNVR_153	1	68864811	68881693	16882	TM_135	gain
CNVR_154	1	69617598	69642808	25210	NI15	gain
CNVR_157	1	71582761	71588740	5979	BR18	gain
CNVR_158	1	72125998	72151921	25923	COEU_02	gain
CNVR_159	1	72264585	72282526	17941	PrPc_002	gain
CNVR_160	1	72993329	73002126	8797	COEU_05	loss
CNVR_162	1	76256947	76288929	31982	NI31	gain
CNVR_164	1	77446079	77450833	4754	COEU_04	gain
CNVR_165	1	78496160	78503296	7136	NI4	gain
CNVR_168	1	80591078	80593750	2672	PrPc_012	gain
CNVR_169	1	81683464	81689429	5965	TM_19	loss
CNVR_170	1	82086612	82091271	4659	NI2	gain
CNVR_171	1	82127623	82132880	5257	HYB_018	gain
CNVR_172	1	82504208	82510454	6246	NI1	gain
CNVR_174	1	84016058	84026005	9947	PrPc_015	gain
CNVR_175	1	84221895	84224494	2599	COEU_06	gain
CNVR_176	1	85355775	85357380	1605	TM_36	gain
CNVR_177	1	85570037	85588354	18317	TM_124	gain
CNVR_178	1	85868011	85872367	4356	TM_116R	gain
CNVR_179	1	87227211	87234349	7138	HYB_021	loss
CNVR_180	1	87328379	87331567	3188	HYB_017	gain
CNVR_181	1	87357500	87377453	19953	NI4	gain
CNVR_182	1	87491678	87494372	2694	TM_124	loss
CNVR_183	1	89922081	89926884	4803	BR17	gain
CNVR_185	1	90658595	90698339	39744	NI31	gain
CNVR_186	1	91798726	91800638	1912	TM_121	gain
CNVR_188	1	92408203	92453526	45323	TM_101	gain
CNVR_189	1	94115202	94120349	5147	NI4	gain
CNVR_190	1	94292923	94296145	3222	PrPc_013	gain
CNVR_191	1	95033863	95038101	4238	PrPc_002	loss
CNVR_192	1	95101127	95105550	4423	PrPc_009	gain
CNVR_193	1	95620870	95622891	2021	COEU_05	loss
CNVR_194	1	95797788	95799583	1795	NI8	loss
CNVR_195	1	95819054	95826297	7243	TM_136R	gain
CNVR_196	1	96475418	96480177	4759	T02	gain
CNVR_198	1	97253546	97298796	45250	PrPc_015	gain
CNVR_199	1	97908754	97916792	8038	BrCI_003	gain
CNVR_200	1	97976691	97988820	12129	NI15	gain
CNVR_201	1	98039527	98049305	9778	TM_140	gain
CNVR_202	1	98215016	98218379	3363	PrPc_015	gain
CNVR_203	1	98325497	98331955	6458	COEU_07	gain
CNVR_204	1	98420177	98427200	7023	HYB_004	gain
CNVR_205	1	98499204	98517122	17918	TM_121	gain
CNVR_207	1	99099732	99107508	7776	TM_121	gain
CNVR_208	1	99169248	99174083	4835	BR13	gain
CNVR_209	1	99475268	99478551	3283	ErRo_010	gain
CNVR_211	1	99964974	99981554	16580	TM_136R	gain
CNVR_212	1	100069451	100076539	7088	COEU_02	gain
CNVR_214	1	103229065	103235440	6375	NI16	gain
CNVR_215	1	103549819	103557540	7721	HYB_019	gain
CNVR_216	1	104207641	104212579	4938	BrCI_006	gain
CNVR_217	1	108623535	108640645	17110	HYB_036	gain
CNVR_218	1	108715518	108719204	3686	NI4	gain
CNVR_219	1	109131231	109135126	3895	TM_06	gain
CNVR_220	1	109763681	109772165	8484	NI31	gain
CNVR_221	1	109803677	109808731	5054	BrCI_008	gain
CNVR_222	1	110010713	110020090	9377	NI19	gain
CNVR_223	1	110222143	110227082	4939	NI9	gain
CNVR_224	1	110712062	110714968	2906	NI18	loss
CNVR_225	1	111455580	111458095	2515	TM_121	gain
CNVR_226	1	111596752	111598983	2231	PrPc_013	gain
CNVR_227	1	111624222	111632454	8232	NI31	gain
CNVR_229	1	111825869	111834548	8679	ErRo_004	gain
CNVR_230	1	112433238	112450394	17156	ErRo_004	loss
CNVR_231	1	112977148	112980391	3243	T02	loss
CNVR_232	1	113035294	113046964	11670	TM_129	gain
CNVR_233	1	113189554	113195461	5907	BR2	gain
CNVR_234	1	113972996	113983379	10383	ErRo_014	gain
CNVR_235	1	115067781	115078934	11153	TM_121	gain
CNVR_237	1	118522504	118545472	22968	NI15	gain
CNVR_238	1	118724029	118731745	7716	BR2	gain
CNVR_239	1	119060548	119067060	6512	NI1	gain
CNVR_240	1	119290193	119294386	4193	COEU_07	gain
CNVR_241	1	119593244	119596202	2958	NARR_05	gain
CNVR_244	1	120025331	120041629	16298	ErRo_009	gain
CNVR_245	1	120242394	120281603	39209	PrPc_002	gain
CNVR_246	1	120325791	120342168	16377	TM_27	gain
CNVR_247	1	120577928	120586125	8197	TM_06	loss
CNVR_248	1	120630356	120633760	3404	HYB_023	gain
CNVR_249	1	121164711	121167106	2395	HYB_016	gain
CNVR_250	1	122664785	122671449	6664	TM_140	loss
CNVR_251	1	123367290	123377723	10433	COEU_02	gain
CNVR_252	1	123467946	123472516	4570	ErRo_011	loss
CNVR_253	1	123715556	123729758	14202	ErRo_009	gain
CNVR_255	1	124160354	124186756	26402	NARR_02	gain
CNVR_256	1	125063541	125072086	8545	COEU_13	gain
CNVR_258	1	126808033	126809908	1875	TM_145	gain
CNVR_259	1	128162778	128171875	9097	NI11	gain
CNVR_260	1	128525115	128560412	35297	BR2	gain
CNVR_261	1	128757436	128774914	17478	T02	gain
CNVR_262	1	128866944	128872623	5679	BR20	gain
CNVR_263	1	129560034	129562401	2367	BR22	gain
CNVR_264	1	129863141	129869089	5948	TM_134	loss
CNVR_265	1	130724648	130726193	1545	HYB_014	gain
CNVR_266	1	130881629	130892275	10646	NI11	gain
CNVR_267	1	131506944	131523155	16211	TAC25	gain
CNVR_268	1	132049632	132058402	8770	COEU_02	gain
CNVR_269	1	132161617	132173167	11550	ErRo_011	gain
CNVR_270	1	132380668	132384502	3834	PrPc_006	gain
CNVR_271	1	132823942	132826178	2236	COEU_13	gain
CNVR_272	1	132889180	132891957	2777	TM_106R	gain
CNVR_273	1	133109696	133111446	1750	HYB_022	gain
CNVR_274	1	134047421	134050252	2831	TM_106R	loss
CNVR_275	1	134275805	134290609	14804	T07	gain
CNVR_276	1	134594357	134612649	18292	BR15	gain
CNVR_277	1	135023238	135025102	1864	HYB_004	loss
CNVR_278	1	135444824	135449363	4539	TM_132R	loss
CNVR_279	1	135897006	135901821	4815	TM_106R	gain
CNVR_280	1	136175835	136192095	16260	TM_03	gain
CNVR_281	1	136437827	136444138	6311	ErRo_010	gain
CNVR_282	1	138168548	138179781	11233	NI4	gain
CNVR_283	1	138816676	138823671	6995	TM_129	gain
CNVR_287	1	140220184	140225175	4991	NI_long	gain
CNVR_288	1	140949210	140956055	6845	HYB_005	gain
CNVR_289	1	141026527	141030057	3530	COEU_05	loss
CNVR_290	1	141236466	141246751	10285	TM_129	gain
CNVR_292	1	142048186	142050945	2759	TM_132R	gain
CNVR_294	1	143164775	143173709	8934	NI15	gain
CNVR_295	1	143619358	143669468	50110	NI15	gain
CNVR_296	1	143970079	143975803	5724	NI15	gain
CNVR_297	1	144258117	144261155	3038	TM_124	gain
CNVR_298	1	144267700	144269994	2294	NI9	gain
CNVR_299	1	144564933	144567711	2778	TM_101	gain
CNVR_300	1	144585722	144588716	2994	T06	gain
CNVR_301	1	144796347	144801356	5009	TM_134	gain
CNVR_304	1	145252933	145266528	13595	BR5	gain
CNVR_305	1	145387058	145420446	33388	NI31	gain
CNVR_308	1	145718322	145726402	8080	BR17	gain
CNVR_311	1	146668502	146672444	3942	HYB_020	gain
CNVR_312	1	146723797	146727342	3545	NARR_04	loss
CNVR_313	1	146757164	146762424	5260	TM_133	gain
CNVR_314	1	146881313	146885048	3735	COEU_04	gain
CNVR_315	1	147168302	147179563	11261	NI11	gain
CNVR_316	1	147249357	147252273	2916	TM_27	gain
CNVR_317	1	147531362	147546497	15135	NI31	gain
CNVR_319	1	147618158	147625747	7589	NARR_04	loss
CNVR_320	1	147784068	147786353	2285	NI16	loss
CNVR_321	1	150332446	150346681	14235	NI15	gain
CNVR_322	1	151074010	151079986	5976	T03	gain
CNVR_323	1	151744862	151781117	36255	NI15	gain
CNVR_324	1	151966653	151969319	2666	COEU_01	gain
CNVR_325	1	152154960	152162116	7156	TM_143	gain
CNVR_326	1	152663209	152710155	46946	NI31	gain
CNVR_327	1	152730043	152780052	50009	NI9	gain
CNVR_333	1	154140398	154188948	48550	HYB_038	loss
CNVR_334	1	154389721	154403776	14055	HYB_016	loss
CNVR_335	1	154507414	154563601	56187	TM_106R	gain
CNVR_336	1	154624410	154626215	1805	TM_06	loss
CNVR_338	1	154684736	154689455	4719	TM_19	gain
CNVR_339	1	155410036	155426503	16467	TM_136R	gain
CNVR_342	1	156525383	156528346	2963	PrPc_012	loss
CNVR_345	1	157032745	157037024	4279	NI18	gain
CNVR_346	1	157491132	157507286	16154	NI31	gain
CNVR_347	1	157608502	157616328	7826	HYB_007	gain
CNVR_349	1	157787876	157798204	10328	NI31	gain
CNVR_350	1	157886414	157888780	2366	NI4	gain
CNVR_351	1	158016032	158032328	16296	TAC25	gain
CNVR_352	1	158204333	158216231	11898	TM_142R	loss
CNVR_353	1	158288635	158306839	18204	NARR_02	gain
CNVR_354	1	158838017	158851090	13073	BR5	gain
CNVR_355	1	159034214	159042556	8342	NI3	gain
CNVR_356	1	159096993	159121604	24611	COEU_02	gain
CNVR_358	1	159361802	159373857	12055	T11	gain
CNVR_362	1	161256110	161258645	2535	ErRo_011	gain
CNVR_363	1	163338598	163341346	2748	BrCI_003	loss
CNVR_364	1	164545034	164548006	2972	BR3	gain
CNVR_365	1	164611722	164619251	7529	TM_06	loss
CNVR_366	1	164671485	164675608	4123	TM_06	loss
CNVR_367	1	164835685	164843394	7709	TM_107	gain
CNVR_368	1	164885912	164891073	5161	COEU_08	gain
CNVR_369	1	165888928	165897509	8581	COEU_16	gain
CNVR_370	1	166185701	166190361	4660	HYB_020	loss
CNVR_372	1	167208380	167216357	7977	COEU_21	gain
CNVR_373	1	167441662	167443280	1618	HYB_029	loss
CNVR_374	1	167798097	167801361	3264	BR16	gain
CNVR_375	1	168009378	168012639	3261	TM_136R	gain
CNVR_376	1	168382920	168384944	2024	HYB_033	loss
CNVR_377	1	169385028	169393858	8830	NI15	gain
CNVR_378	1	169696308	169706791	10483	TM_103	gain
CNVR_379	1	169763790	169774705	10915	COEU_02	gain
CNVR_380	1	169989507	170002760	13253	NI15	gain
CNVR_381	1	170237570	170240320	2750	HYB_023	gain
CNVR_382	1	170262974	170268038	5064	ErRo_011	gain
CNVR_383	1	170303206	170306326	3120	TM_124	gain
CNVR_384	1	170378665	170383442	4777	PrPc_013	loss
CNVR_385	1	170783850	170797423	13573	NI1	gain
CNVR_386	1	171324385	171327025	2640	HYB_001	gain
CNVR_387	1	171370480	171373227	2747	COEU_09	gain
CNVR_388	1	171477061	171480686	3625	NARR_02	gain
CNVR_389	1	171522846	171534283	11437	TM_135	gain
CNVR_390	1	172497361	172503148	5787	TM_19	gain
CNVR_391	1	172796717	172809961	13244	TM_136R	gain
CNVR_392	1	173055018	173062794	7776	T08	gain
CNVR_393	1	173846588	173865417	18829	T08	gain
CNVR_394	1	174679599	174704667	25068	TM_103	gain
CNVR_398	1	177198003	177200651	2648	HYB_015	gain
CNVR_399	1	177651645	177660174	8529	TM_139	gain
CNVR_400	1	179018597	179042151	23554	TM_117	gain
CNVR_402	1	180795708	180806241	10533	TM_124	gain
CNVR_403	1	181109314	181118802	9488	NI4	gain
CNVR_404	1	181176476	181261922	85446	ErRo_015	gain
CNVR_405	1	181285225	181648006	362781	ErRo_015	gain
CNVR_406	1	181983432	181992709	9277	COEU_21	gain
CNVR_407	1	182448878	182456268	7390	HYB_038	gain
CNVR_409	1	183571009	183597904	26895	TM_136R	gain
CNVR_410	1	184177281	184187993	10712	TM_27	loss
CNVR_411	1	185029202	185035185	5983	BrCI_003	gain
CNVR_412	1	185036317	185043061	6744	NARR_05	loss
CNVR_413	1	185157295	185167253	9958	HYB_002	loss
CNVR_414	1	186186272	186194520	8248	NARR_02	loss
CNVR_415	1	186401848	186406894	5046	TM_116R	loss
CNVR_417	1	187521408	187523963	2555	HYB_022	loss
CNVR_418	1	187628859	187645190	16331	TM_124	loss
CNVR_420	1	188051254	188054636	3382	NI11	gain
CNVR_421	1	188223557	188233598	10041	TM_36	gain
CNVR_422	1	188568931	188576242	7311	PrPc_002	gain
CNVR_424	1	189291334	189294393	3059	BR8	loss
CNVR_425	1	190189983	190192614	2631	PrPc_013	loss
CNVR_427	1	190432649	190437041	4392	NI31	gain
CNVR_428	1	190546037	190548920	2883	TM_121	gain
CNVR_713	2	202538	207338	4800	NI4	gain
CNVR_714	2	3456718	3461977	5259	HYB_033	gain
CNVR_715	2	4945547	4947921	2374	TM_129	gain
CNVR_716	2	5219564	5222153	2589	BR9	gain
CNVR_717	2	6004950	6013692	8742	NI4	gain
CNVR_718	2	6972003	6973586	1583	NI19	gain
CNVR_719	2	8145283	8147394	2111	COEU_18	gain
CNVR_720	2	9223719	9253470	29751	TM_103	loss
CNVR_721	2	9321754	9325288	3534	TM_103	gain
CNVR_723	2	9524005	9526103	2098	NI18	gain
CNVR_724	2	10230723	10236306	5583	PrPc_010	loss
CNVR_726	2	11979295	11983394	4099	HYB_014	loss
CNVR_727	2	14079733	14082532	2799	PrPc_001	loss
CNVR_730	2	15196574	15199982	3408	HYB_007	gain
CNVR_731	2	15631346	15632983	1637	NARR_01	gain
CNVR_732	2	15911586	15915273	3687	BR1	gain
CNVR_733	2	16109379	16111251	1872	TM_129	loss
CNVR_734	2	17128413	17132061	3648	BR20	gain
CNVR_736	2	18471923	18473831	1908	NI6	gain
CNVR_738	2	18673385	18681194	7809	BR15	gain
CNVR_739	2	19343645	19347331	3686	HYB_016	gain
CNVR_740	2	19439769	19446420	6651	PrPc_012	gain
CNVR_741	2	20423605	20430565	6960	TM_19	gain
CNVR_742	2	22841279	22846545	5266	NI11	gain
CNVR_743	2	23020600	23026022	5422	BrCI_001	gain
CNVR_744	2	24020582	24024087	3505	BR15	gain
CNVR_745	2	24325089	24367243	42154	NI9	gain
CNVR_746	2	24628057	24644457	16400	NI15	gain
CNVR_747	2	25011302	25014822	3520	PrPc_010	loss
CNVR_748	2	25431695	25436426	4731	PrPc_002	gain
CNVR_749	2	26002900	26009246	6346	TM_124	gain
CNVR_750	2	26058127	26071227	13100	TM_106R	gain
CNVR_752	2	27077421	27086893	9472	BR5	gain
CNVR_753	2	27426210	27427818	1608	NI11	gain
CNVR_754	2	27932573	27935862	3289	TAC25	gain
CNVR_755	2	28091527	28095021	3494	NI4	gain
CNVR_756	2	29114255	29116566	2311	NARR_02	loss
CNVR_758	2	31720964	31724454	3490	NI7	gain
CNVR_760	2	33912833	33925643	12810	TM_140	loss
CNVR_761	2	33994868	33998508	3640	TM_03	loss
CNVR_762	2	34095419	34114360	18941	ErRo_009	gain
CNVR_763	2	34358595	34375476	16881	BR2	gain
CNVR_765	2	35108560	35112679	4119	NI2	gain
CNVR_766	2	35237855	35241755	3900	TM_132R	gain
CNVR_767	2	35990530	36007161	16631	NI15	gain
CNVR_768	2	36120784	36127097	6313	COEU_02	gain
CNVR_769	2	36612498	36615129	2631	PrPc_013	gain
CNVR_770	2	36936060	36938308	2248	TM_124	gain
CNVR_771	2	37385821	37392197	6376	NI9	gain
CNVR_772	2	37402910	37406395	3485	NI14	gain
CNVR_774	2	40032214	40041042	8828	HYB_035	loss
CNVR_775	2	41247051	41248927	1876	NARR_07	loss
CNVR_776	2	41805318	41807432	2114	NI15	gain
CNVR_777	2	41885756	41888813	3057	HYB_002	gain
CNVR_778	2	41974343	41976633	2290	NI1	gain
CNVR_781	2	44213218	44215344	2126	TM_106R	gain
CNVR_782	2	45341633	45349092	7459	HYB_017	gain
CNVR_784	2	45978820	45981360	2540	BR5	gain
CNVR_785	2	46058072	46077558	19486	NI31	gain
CNVR_787	2	46503009	46543727	40718	TM_106R	loss
CNVR_788	2	47674848	47686866	12018	TM_133	loss
CNVR_789	2	48068586	48084004	15418	TM_19	loss
CNVR_790	2	48525718	48529104	3386	BR9	gain
CNVR_791	2	49397087	49401704	4617	NI15	gain
CNVR_792	2	49579336	49589285	9949	HYB_018	loss
CNVR_793	2	50455374	50473567	18193	HYB_004	gain
CNVR_794	2	50625790	50633371	7581	TM_106R	gain
CNVR_795	2	50771008	50773153	2145	NI31	loss
CNVR_796	2	51234005	51248062	14057	NI11	loss
CNVR_798	2	52104851	52108408	3557	HYB_025	loss
CNVR_799	2	52133224	52136799	3575	TM_103	gain
CNVR_801	2	52523326	52525678	2352	NI11	gain
CNVR_802	2	54536728	54541955	5227	TM_27	gain
CNVR_804	2	54851826	54854378	2552	TM_122	gain
CNVR_805	2	56205872	56209020	3148	NI19	gain
CNVR_806	2	56755167	56757414	2247	TAC25	gain
CNVR_808	2	57874324	57885274	10950	TM_133	gain
CNVR_810	2	58803509	58856983	53474	TM_106R	gain
CNVR_811	2	58916273	58918021	1748	ErRo_015	gain
CNVR_814	2	59757358	59762713	5355	TM_124	loss
CNVR_815	2	59965550	59973525	7975	NARR_07	gain
CNVR_816	2	60365725	60368969	3244	NI1	gain
CNVR_820	2	62217165	62221399	4234	PrPc_013	gain
CNVR_821	2	62830567	62833284	2717	ErRo_005	loss
CNVR_822	2	64159860	64163028	3168	HYB_009	gain
CNVR_823	2	64349463	64354546	5083	HYB_031	gain
CNVR_824	2	65562562	65573095	10533	TM_19	gain
CNVR_825	2	65856180	65858518	2338	ErRo_010	gain
CNVR_826	2	66079206	66092930	13724	TM_122	gain
CNVR_827	2	66150885	66155873	4988	COEU_22	gain
CNVR_828	2	67091507	67094665	3158	PrPc_013	gain
CNVR_830	2	68662667	68667312	4645	TM_103	gain
CNVR_831	2	68676976	68697234	20258	NI15	gain
CNVR_832	2	68717999	68720692	2693	PrPc_009	gain
CNVR_833	2	69113835	69115573	1738	TM_106R	gain
CNVR_834	2	69972246	69978815	6569	HYB_023	gain
CNVR_835	2	70000957	70002692	1735	ErRo_013	gain
CNVR_836	2	70026184	70027932	1748	COEU_02	gain
CNVR_837	2	70958645	70967792	9147	BR2	gain
CNVR_839	2	71309478	71317589	8111	TM_19	gain
CNVR_845	2	72333048	72341595	8547	TM_03	loss
CNVR_846	2	72498747	72504918	6171	COEU_13	gain
CNVR_848	2	74280736	74283910	3174	HYB_017	gain
CNVR_849	2	74830932	74835871	4939	HYB_022	gain
CNVR_851	2	75274079	75314388	40309	NI4	gain
CNVR_853	2	75993360	75995425	2065	PrPc_012	gain
CNVR_855	2	76674919	76678857	3938	TM_19	gain
CNVR_856	2	76783760	76787405	3645	ErRo_009	gain
CNVR_857	2	76808246	76809895	1649	PrPc_013	gain
CNVR_858	2	76835116	76838685	3569	COEU_06	gain
CNVR_859	2	77298701	77305685	6984	TM_134	loss
CNVR_860	2	77494673	77497553	2880	BR20	gain
CNVR_861	2	78043471	78052967	9496	TM_19	gain
CNVR_862	2	78066868	78072081	5213	NARR_01	gain
CNVR_863	2	78427963	78430540	2577	TM_124	loss
CNVR_864	2	78666049	78684087	18038	TAC25	gain
CNVR_865	2	78784883	78787822	2939	TM_103	loss
CNVR_866	2	79484801	79487803	3002	COEU_02	gain
CNVR_868	2	80535709	80540770	5061	NI4	gain
CNVR_870	2	80755285	80762500	7215	NI12	gain
CNVR_871	2	81267963	81275681	7718	BR8	gain
CNVR_872	2	81749562	81752701	3139	NARR_07	loss
CNVR_874	2	83709631	83729258	19627	TM_143	gain
CNVR_875	2	83913009	83918385	5376	PrPc_014	loss
CNVR_876	2	84139210	84154706	15496	PrPc_002	gain
CNVR_877	2	84162984	84164680	1696	HYB_018	loss
CNVR_878	2	84853362	84859709	6347	PrPc_001	gain
CNVR_879	2	85496575	85514899	18324	TM_143	gain
CNVR_880	2	85544573	85548923	4350	T10	gain
CNVR_881	2	85623748	85628030	4282	PrPc_002	gain
CNVR_882	2	85634767	85654759	19992	NI4	gain
CNVR_885	2	86906953	86912024	5071	TM_122	gain
CNVR_886	2	88306860	88311330	4470	TM_27	loss
CNVR_887	2	88516498	88518233	1735	ErRo_009	gain
CNVR_888	2	89161631	89168390	6759	BR20	gain
CNVR_889	2	89209769	89216893	7124	BrCI_003	gain
CNVR_890	2	89436921	89457459	20538	HYB_032	gain
CNVR_891	2	89673451	89678963	5512	COEU_10	loss
CNVR_893	2	90263204	90271241	8037	HYB_038	gain
CNVR_895	2	90582387	90592950	10563	NI1	gain
CNVR_896	2	90787181	90799319	12138	PrPc_013	gain
CNVR_897	2	91324138	91328310	4172	COEU_12	gain
CNVR_899	2	93881889	93896781	14892	BR15	gain
CNVR_900	2	94725986	94728196	2210	BR13	gain
CNVR_901	2	94969735	94985660	15925	ErRo_014	loss
CNVR_902	2	96925447	96927672	2225	TM_124	loss
CNVR_903	2	97197424	97200862	3438	PrPc_013	gain
CNVR_904	2	97633926	97640544	6618	ErRo_009	gain
CNVR_905	2	97789640	97794049	4409	ErRo_014	gain
CNVR_906	2	97814715	97823569	8854	PrPc_012	loss
CNVR_907	2	97902680	98002247	99567	TM_136R	gain
CNVR_909	2	98904808	98906455	1647	TM_103	gain
CNVR_910	2	98919848	98922476	2628	PrPc_006	loss
CNVR_911	2	99481074	99487476	6402	TM_122	gain
CNVR_912	2	99608206	99612006	3800	HYB_022	gain
CNVR_913	2	99705746	99711076	5330	TM_133	gain
CNVR_914	2	99845357	99855845	10488	COEU_02	gain
CNVR_915	2	99960489	99962225	1736	TM_101	loss
CNVR_916	2	100122995	100135195	12200	PrPc_015	loss
CNVR_917	2	100468147	100471407	3260	TM_135	gain
CNVR_918	2	100835969	100837992	2023	BR21	gain
CNVR_919	2	100962945	100964737	1792	TM_06	loss
CNVR_922	2	102275561	102292687	17126	TM_134	loss
CNVR_923	2	102338196	102341618	3422	COEU_06	gain
CNVR_924	2	102649561	102654731	5170	COEU_07	gain
CNVR_925	2	102916144	102918122	1978	NI4	loss
CNVR_926	2	102961595	103050216	88621	TM_106R	gain
CNVR_927	2	103371065	103387578	16513	NI11	gain
CNVR_928	2	103413388	103417487	4099	TM_145	loss
CNVR_929	2	103690985	103699642	8657	TM_121	gain
CNVR_930	2	104432920	104444321	11401	TM_129	gain
CNVR_931	2	105960381	105962909	2528	COEU_17	loss
CNVR_934	2	107477302	107486026	8724	TM_129	gain
CNVR_935	2	107844257	107860384	16127	BR5	loss
CNVR_936	2	109035640	109038283	2643	NI4	gain
CNVR_937	2	109330126	109345595	15469	TM_19	loss
CNVR_1046	3	2187445	2204417	16972	TM_124	gain
CNVR_1049	3	3035829	3063904	28075	PrPc_009	gain
CNVR_1050	3	4207976	4214211	6235	NI15	gain
CNVR_1051	3	4453245	4454920	1675	COEU_01	gain
CNVR_1053	3	5314614	5317731	3117	NI14	gain
CNVR_1054	3	5506061	5511123	5062	TM_136R	loss
CNVR_1056	3	6102527	6115314	12787	TM_121	gain
CNVR_1057	3	6327472	6333970	6498	NARR_06	loss
CNVR_1058	3	6775397	6784306	8909	COEU_03	gain
CNVR_1059	3	7790751	7793798	3047	ErRo_010	gain
CNVR_1060	3	9927898	9929717	1819	BR12	gain
CNVR_1061	3	9966652	9971829	5177	PrPc_003	loss
CNVR_1062	3	10037646	10045118	7472	HYB_018	gain
CNVR_1064	3	11110542	11119418	8876	NI6	gain
CNVR_1065	3	13851290	13857832	6542	PrPc_003	gain
CNVR_1066	3	13923894	13926294	2400	TM_114	loss
CNVR_1067	3	13942296	13950961	8665	NI3	gain
CNVR_1068	3	14600615	14607381	6766	PrPc_006	loss
CNVR_1069	3	14717813	14720488	2675	HYB_025	gain
CNVR_1070	3	15040662	15048323	7661	NI31	loss
CNVR_1071	3	15332712	15336483	3771	TM_140	loss
CNVR_1072	3	15925288	15934263	8975	T08	gain
CNVR_1074	3	16368450	16382344	13894	NI31	gain
CNVR_1076	3	17882440	17891666	9226	BR5	gain
CNVR_1077	3	17998979	18004145	5166	ErRo_011	gain
CNVR_1078	3	18259328	18265635	6307	HYB_006	gain
CNVR_1079	3	18349338	18351629	2291	PrPc_013	loss
CNVR_1081	3	18687226	18691288	4062	TM_101	loss
CNVR_1082	3	18758307	18761816	3509	COEU_12	gain
CNVR_1084	3	18967449	18968970	1521	PrPc_003	gain
CNVR_1085	3	19430698	19432446	1748	ErRo_013	gain
CNVR_1086	3	19995771	20009343	13572	HYB_025	loss
CNVR_1087	3	20358570	20362176	3606	BR20	gain
CNVR_1089	3	20441911	20449608	7697	TM_103	gain
CNVR_1090	3	20997381	21000190	2809	ErRo_015	gain
CNVR_1093	3	21341606	21343869	2263	TM_142R	loss
CNVR_1094	3	22185492	22206262	20770	COEU_06	gain
CNVR_1095	3	23344721	23585303	240582	TM_103	gain
CNVR_1096	3	24169453	24175327	5874	TM_129	gain
CNVR_1097	3	24219269	24222362	3093	TM_145	loss
CNVR_1098	3	24445196	24447944	2748	ErRo_013	gain
CNVR_1099	3	24609788	24617492	7704	TM_103	gain
CNVR_1100	3	24652035	24660304	8269	ErRo_009	gain
CNVR_1101	3	25182352	25190436	8084	HYB_024	gain
CNVR_1102	3	25362927	25374604	11677	COEU_06	gain
CNVR_1103	3	25423298	25435368	12070	TM_133	loss
CNVR_1104	3	25934114	25939993	5879	HYB_009	gain
CNVR_1105	3	26456257	26458784	2527	NARR_04	loss
CNVR_1106	3	26467061	26469836	2775	ErRo_015	loss
CNVR_1107	3	26502264	26518907	16643	TAC25	gain
CNVR_1108	3	27703954	27713237	9283	TM_116R	gain
CNVR_1109	3	27995421	27999394	3973	T11	gain
CNVR_1111	3	28185672	28189387	3715	NARR_02	loss
CNVR_1112	3	28952295	28965874	13579	NI6	gain
CNVR_1113	3	29555642	29558359	2717	NI19	gain
CNVR_1114	3	30310675	30313034	2359	TM_06	gain
CNVR_1115	3	31456976	31506180	49204	TM_129	gain
CNVR_1116	3	31653188	31658062	4874	TM_107	loss
CNVR_1117	3	33630367	33632394	2027	TM_135	gain
CNVR_1118	3	33673073	33686153	13080	PrPc_002	gain
CNVR_1119	3	33808333	33817345	9012	TM_122	loss
CNVR_1121	3	36028710	36037604	8894	BR17	gain
CNVR_1122	3	37712649	37722877	10228	HYB_024	gain
CNVR_1123	3	38164117	38166723	2606	TM_140	loss
CNVR_1124	3	38858031	38863754	5723	NI14	gain
CNVR_1125	3	39031489	39034175	2686	BR2	gain
CNVR_1127	3	39777193	39780968	3775	BR8	gain
CNVR_1128	3	39815622	39834399	18777	BR3	loss
CNVR_1129	3	40705013	40732436	27423	PrPc_013	gain
CNVR_1130	3	43229149	43235266	6117	BR2	gain
CNVR_1132	3	44211626	44216761	5135	PrPc_010	gain
CNVR_1133	3	44904109	44911849	7740	TM_03	gain
CNVR_1134	3	44940846	44945768	4922	TM_103	loss
CNVR_1135	3	45336345	45340336	3991	TM_136R	loss
CNVR_1136	3	45704121	45705882	1761	HYB_037	loss
CNVR_1137	3	45811000	45829962	18962	NI11	gain
CNVR_1138	3	46989910	46992761	2851	PrPc_002	gain
CNVR_1139	3	47076657	47081591	4934	HYB_036	gain
CNVR_1140	3	47338255	47341132	2877	HYB_005	gain
CNVR_1141	3	49956719	49964753	8034	PrPc_006	gain
CNVR_1142	3	50596388	50634303	37915	NI15	gain
CNVR_1143	3	50647167	50651282	4115	TM_19	loss
CNVR_1146	3	51574447	51582481	8034	HYB_006	gain
CNVR_1147	3	51674679	51677333	2654	TM_36	gain
CNVR_1148	3	52798533	52807302	8769	NI4	gain
CNVR_1150	3	53656119	53659054	2935	TM_140	gain
CNVR_1151	3	54498821	54501824	3003	PrPc_013	gain
CNVR_1154	3	54810805	54813191	2386	PrPc_015	gain
CNVR_1156	3	56181185	56188831	7646	HYB_007	loss
CNVR_1157	3	57097785	57102901	5116	TM_136R	gain
CNVR_1158	3	57262314	57265742	3428	ErRo_009	gain
CNVR_1159	3	57855434	57858070	2636	TM_134	loss
CNVR_1160	3	57982573	57986698	4125	COEU_05	loss
CNVR_1161	3	58693998	58925041	231043	TM_36	gain
CNVR_1162	3	59620797	59626201	5404	TM_140	gain
CNVR_1164	3	60890398	60893263	2865	PrPc_003	gain
CNVR_1165	3	61556027	61558089	2062	PrPc_007	gain
CNVR_1166	3	62126354	62141796	15442	COEU_06	gain
CNVR_1167	3	62715455	62724727	9272	NI15	gain
CNVR_1168	3	62857813	62874930	17117	NI31	gain
CNVR_1169	3	62954555	62983114	28559	TM_124	gain
CNVR_1170	3	63595253	63603744	8491	NI_long	gain
CNVR_1171	3	63836075	63868328	32253	TM_06	gain
CNVR_1172	3	64630606	64647024	16418	NI11	gain
CNVR_1173	3	66406007	66408133	2126	TM_133	gain
CNVR_1175	3	66982229	66984721	2492	TM_145	gain
CNVR_1176	3	67219186	67228105	8919	BrCI_002	gain
CNVR_1178	3	67588125	67590647	2522	TM_107	gain
CNVR_1179	3	67637589	67646163	8574	HYB_031	gain
CNVR_1180	3	67693070	67715646	22576	TM_06	gain
CNVR_1182	3	70124048	70131491	7443	COEU_08	gain
CNVR_1183	3	70235226	70239943	4717	TM_129	loss
CNVR_1184	3	70617659	70620206	2547	HYB_003	gain
CNVR_1185	3	70712103	70733465	21362	TM_143	gain
CNVR_1186	3	71028959	71036305	7346	TM_06	loss
CNVR_1187	3	71653883	71663042	9159	COEU_02	gain
CNVR_1188	3	71886984	71889998	3014	BR2	loss
CNVR_1190	3	71967380	71985629	18249	COEU_06	gain
CNVR_1191	3	72296815	72300345	3530	HYB_016	gain
CNVR_1192	3	72711127	72721909	10782	NI4	gain
CNVR_1195	3	75017812	75027729	9917	PrPc_003	gain
CNVR_1196	3	75367101	75370400	3299	HYB_025	loss
CNVR_1199	3	76673415	76676470	3055	HYB_017	gain
CNVR_1200	3	76810827	76815426	4599	NI4	loss
CNVR_1202	3	77412571	77416569	3998	COEU_21	gain
CNVR_1203	3	78248875	78285108	36233	COEU_12	gain
CNVR_1204	3	78300312	78306117	5805	NI4	gain
CNVR_1206	3	78417076	78419985	2909	TM_134	gain
CNVR_1207	3	78673580	78699015	25435	TM_136R	gain
CNVR_1208	3	79741588	79745647	4059	TM_19	gain
CNVR_1209	3	81125068	81135523	10455	NI4	gain
CNVR_1210	3	81156332	81160562	4230	TM_140	loss
CNVR_1211	3	83026193	83029684	3491	ErRo_010	gain
CNVR_1213	3	84461644	84472607	10963	PrPc_009	gain
CNVR_1214	3	84687793	84689496	1703	BrCI_001	loss
CNVR_1216	3	87157040	87159071	2031	TM_133	gain
CNVR_1217	3	88384581	88392826	8245	TM_139	gain
CNVR_1218	3	88714897	88717011	2114	TM_114	gain
CNVR_1220	3	89982680	90001615	18935	COEU_16	gain
CNVR_1222	3	91020072	91058494	38422	TM_129	gain
CNVR_1223	3	91737629	91739855	2226	TM_124	loss
CNVR_1225	3	92781108	92787650	6542	BR21	gain
CNVR_1241	4	1132604	1138274	5670	COEU_01	gain
CNVR_1244	4	2337435	2382863	45428	PrPc_002	gain
CNVR_1245	4	2848089	2865302	17213	BR8	loss
CNVR_1249	4	4078593	4082844	4251	COEU_06	gain
CNVR_1250	4	4276792	4282374	5582	TM_19	loss
CNVR_1251	4	4793214	4797937	4723	NI16	gain
CNVR_1253	4	6000444	6016060	15616	NI11	gain
CNVR_1254	4	6532812	6534549	1737	COEU_02	gain
CNVR_1255	4	6590368	6593151	2783	BR5	gain
CNVR_1256	4	6736951	6739032	2081	HYB_037	loss
CNVR_1258	4	8014799	8024542	9743	BR13	gain
CNVR_1261	4	9802646	9804961	2315	NI12	gain
CNVR_1262	4	10055747	10067342	11595	TM_101	loss
CNVR_1263	4	12575913	12579643	3730	TM_106R	gain
CNVR_1264	4	12887520	12893297	5777	NI14	gain
CNVR_1265	4	13574660	13592791	18131	TM_27	gain
CNVR_1268	4	14766585	14776004	9419	TM_103	gain
CNVR_1269	4	14784140	14799582	15442	COEU_02	gain
CNVR_1270	4	15586232	15588194	1962	TM_142R	loss
CNVR_1272	4	15763113	15770085	6972	COEU_01	gain
CNVR_1274	4	16368883	16370441	1558	TM_117	loss
CNVR_1275	4	18362784	18391209	28425	PrPc_003	gain
CNVR_1276	4	19371193	19375338	4145	NARR_03	gain
CNVR_1277	4	19434032	19436499	2467	COEU_21	gain
CNVR_1279	4	20072259	20074840	2581	BR4	gain
CNVR_1280	4	20843622	20850315	6693	NI4	gain
CNVR_1281	4	22059778	22066405	6627	TM_114	loss
CNVR_1282	4	22756562	22760690	4128	COEU_08	gain
CNVR_1283	4	22899547	22921243	21696	TM_145	gain
CNVR_1285	4	23099665	23110196	10531	TM_134	gain
CNVR_1287	4	25308851	25319604	10753	COEU_09	gain
CNVR_1288	4	25539117	25550389	11272	TM_136R	gain
CNVR_1290	4	26143508	26155558	12050	PrPc_002	gain
CNVR_1291	4	27289899	27301840	11941	T08	gain
CNVR_1292	4	27314854	27328620	13766	TM_106R	loss
CNVR_1293	4	28009516	28012316	2800	NARR_03	loss
CNVR_1295	4	28771398	28776679	5281	HYB_014	gain
CNVR_1296	4	28816102	28818066	1964	BR1	gain
CNVR_1297	4	28984698	28989160	4462	COEU_21	gain
CNVR_1298	4	29567235	29578182	10947	TM_106R	gain
CNVR_1299	4	30840005	30844487	4482	TM_19	gain
CNVR_1300	4	31091572	31096870	5298	TM_106R	loss
CNVR_1301	4	32745489	32755713	10224	ErRo_009	gain
CNVR_1302	4	32984251	32986705	2454	NARR_07	loss
CNVR_1304	4	35839165	35848157	8992	ErRo_014	gain
CNVR_1305	4	36165976	36167298	1322	HYB_032	gain
CNVR_1306	4	36601457	36603613	2156	COEU_04	loss
CNVR_1307	4	36943976	36982664	38688	NARR_07	loss
CNVR_1308	4	37501779	37516528	14749	NI15	gain
CNVR_1309	4	37603697	37617951	14254	HYB_036	loss
CNVR_1310	4	38038439	38040092	1653	BR1	gain
CNVR_1313	4	38993592	39004035	10443	NI1	gain
CNVR_1314	4	39410465	39414516	4051	BR4	gain
CNVR_1316	4	41611897	41614730	2833	NARR_04	gain
CNVR_1321	4	43352656	43359981	7325	PrPc_013	gain
CNVR_1322	4	44199546	44202804	3258	TAC25	gain
CNVR_1323	4	45064140	45067323	3183	HYB_038	gain
CNVR_1324	4	45092478	45112139	19661	HYB_003	gain
CNVR_1325	4	46551116	46553934	2818	TM_121	gain
CNVR_1326	4	47245194	47249368	4174	NI28	loss
CNVR_1327	4	47970695	47976188	5493	TM_136R	gain
CNVR_1328	4	48320564	48328417	7853	TM_132R	gain
CNVR_1331	4	50713993	50735018	21025	ErRo_004	gain
CNVR_1333	4	52191134	52219877	28743	TM_139	loss
CNVR_1334	4	52634167	52637251	3084	TM_107	gain
CNVR_1335	4	53653035	53721924	68889	NARR_02	loss
CNVR_1336	4	55487623	55515953	28330	PrPc_002	gain
CNVR_1337	4	55542956	55568493	25537	HYB_013	gain
CNVR_1338	4	55607672	55611023	3351	BR17	gain
CNVR_1339	4	55785964	55787494	1530	TM_19	gain
CNVR_1340	4	56621054	56623201	2147	COEU_06	loss
CNVR_1341	4	56931608	56940061	8453	T07	gain
CNVR_1343	4	57091658	57094192	2534	BR20	gain
CNVR_1344	4	57465358	57480837	15479	HYB_016	gain
CNVR_1345	4	59254690	59266261	11571	TM_124	gain
CNVR_1346	4	60022151	60025055	2904	PrPc_012	gain
CNVR_1347	4	60506693	60509314	2621	TM_116R	gain
CNVR_1348	4	60872436	60880033	7597	TM_129	gain
CNVR_1349	4	61199389	61203306	3917	T05	gain
CNVR_1350	4	61445419	61458908	13489	TM_129	gain
CNVR_1351	4	62168609	62173867	5258	HYB_002	loss
CNVR_1352	4	62181077	62191004	9927	NI4	gain
CNVR_1353	4	63262471	63270002	7531	TM_145	loss
CNVR_1355	4	63504303	63506105	1802	COEU_06	gain
CNVR_1356	4	63537686	63547758	10072	NI15	gain
CNVR_1359	4	64009766	64011693	1927	NI15	gain
CNVR_1360	4	64141435	64146331	4896	COEU_06	gain
CNVR_1362	4	64250857	64255230	4373	TM_136R	loss
CNVR_1363	4	64423222	64425847	2625	COEU_02	gain
CNVR_1364	4	64616622	64636728	20106	NI9	gain
CNVR_1365	4	65251761	65254062	2301	T05	gain
CNVR_1366	4	65407287	65415977	8690	TM_121	gain
CNVR_1368	4	67051708	67055862	4154	HYB_020	loss
CNVR_1370	4	67293233	67296197	2964	TM_134	gain
CNVR_1372	4	68647548	68648931	1383	BrCI_002	loss
CNVR_1373	4	68958347	68963931	5584	NARR_02	gain
CNVR_1374	4	69410561	69416196	5635	HYB_027	gain
CNVR_1375	4	70084656	70086023	1367	ErRo_010	gain
CNVR_1377	4	70535577	70546841	11264	TM_139	gain
CNVR_1378	5	7085	21013	13928	NI31	gain
CNVR_1379	5	650227	660676	10449	PrPc_002	gain
CNVR_1381	5	1807806	1811534	3728	NI31	gain
CNVR_1382	5	1823989	1827868	3879	BR22	gain
CNVR_1383	5	2334150	2343746	9596	HYB_035	gain
CNVR_1384	5	2459879	2464768	4889	HYB_005	gain
CNVR_1386	5	3136173	3142086	5913	BrCI_003	gain
CNVR_1387	5	3147564	3156630	9066	NI11	gain
CNVR_1388	5	3366160	3374520	8360	TM_133	gain
CNVR_1389	5	3423942	3425989	2047	COEU_06	gain
CNVR_1390	5	3519725	3527027	7302	TM_143	gain
CNVR_1391	5	3530020	3540966	10946	COEU_10	gain
CNVR_1392	5	4502164	4510637	8473	TM_139	gain
CNVR_1394	5	6097908	6105415	7507	HYB_030	gain
CNVR_1396	5	7579223	7591422	12199	NI31	gain
CNVR_1397	5	8708074	8715336	7262	NI18	gain
CNVR_1398	5	10144456	10170983	26527	TAC25	gain
CNVR_1399	5	10241060	10255332	14272	COEU_06	gain
CNVR_1400	5	10257097	10292915	35818	TM_124	gain
CNVR_1401	5	10968793	10973685	4892	TM_107	gain
CNVR_1403	5	12789275	12790825	1550	HYB_031	gain
CNVR_1404	5	13139953	13159091	19138	NARR_03	gain
CNVR_1405	5	13353273	13362198	8925	TM_101	gain
CNVR_1406	5	14702387	14706531	4144	TM_140	loss
CNVR_1409	5	16386606	16390437	3831	HYB_026	gain
CNVR_1410	5	16471856	16477433	5577	BR5	gain
CNVR_1412	5	17572256	17575768	3512	TM_122	gain
CNVR_1413	5	17714447	17739209	24762	BrCI_008	gain
CNVR_1414	5	17964964	17972653	7689	TAC25	gain
CNVR_1415	5	18073584	18076826	3242	HYB_036	gain
CNVR_1416	5	18429172	18431435	2263	NI11	gain
CNVR_1417	5	18948643	18954738	6095	BR5	gain
CNVR_1419	5	19587894	19594075	6181	NI11	gain
CNVR_1421	5	20417068	20422639	5571	TM_36	loss
CNVR_1422	5	20706703	20709436	2733	COEU_02	gain
CNVR_1423	5	20988279	20993475	5196	HYB_009	gain
CNVR_1424	5	22228119	22232400	4281	COEU_02	gain
CNVR_1427	5	24072977	24077910	4933	HYB_024	gain
CNVR_1428	5	24665230	24669535	4305	NI_long	gain
CNVR_1429	5	25097359	25102936	5577	HYB_012	gain
CNVR_1430	5	25630832	25634119	3287	HYB_001	gain
CNVR_1431	5	26307560	26310308	2748	BR2	gain
CNVR_1432	5	26830127	26833651	3524	TM_124	loss
CNVR_1433	5	27018846	27021407	2561	TAC24	gain
CNVR_1434	5	27029238	27032333	3095	COEU_20	gain
CNVR_1435	5	27240344	27242781	2437	BR15	loss
CNVR_1436	5	27281039	27285335	4296	TM_121	gain
CNVR_1437	5	28078211	28093025	14814	TM_143	loss
CNVR_1439	5	28426373	28437783	11410	BR5	gain
CNVR_1440	5	28484594	28491362	6768	BrCI_002	gain
CNVR_1443	5	29937912	29941935	4023	TM_132R	gain
CNVR_1444	5	30374150	30376195	2045	TM_133	gain
CNVR_1445	5	30410237	30417162	6925	TM_143	gain
CNVR_1446	5	31185975	31205267	19292	TM_145	loss
CNVR_1447	5	31517456	31527310	9854	TM_124	gain
CNVR_1448	5	32225268	32238737	13469	BR3	loss
CNVR_1449	5	33013729	33030306	16577	NI15	gain
CNVR_1450	5	33104859	33113450	8591	COEU_02	gain
CNVR_1451	5	34188665	34192338	3673	TM_129	gain
CNVR_1452	5	34374402	34435972	61570	NARR_02	gain
CNVR_1453	5	35150435	35157896	7461	TM_121	loss
CNVR_1454	5	35901352	35903877	2525	TM_142R	gain
CNVR_1455	5	39027263	39080935	53672	HYB_014	gain
CNVR_1458	5	42452468	42457426	4958	BR2	gain
CNVR_1459	5	42631656	42642713	11057	T01	gain
CNVR_1460	5	42657186	42661357	4171	BrCI_003	gain
CNVR_1461	5	43001659	43005400	3741	ErRo_009	gain
CNVR_1462	5	43275294	43283692	8398	PrPc_002	loss
CNVR_1463	5	44420746	44424610	3864	TM_140	loss
CNVR_1464	5	44565739	44568401	2662	TM_19	loss
CNVR_1465	5	44574936	44577797	2861	TM_132R	loss
CNVR_1466	5	44813979	44843347	29368	NI4	gain
CNVR_1467	5	44895604	44898732	3128	NI27	loss
CNVR_1469	5	45320721	45325018	4297	NI4	gain
CNVR_1470	5	47111871	47121552	9681	NI31	gain
CNVR_1471	5	47683069	47686545	3476	NI7	gain
CNVR_1475	5	50666871	50669416	2545	TM_03	gain
CNVR_1476	5	51075621	51082895	7274	TM_19	gain
CNVR_1478	5	53456993	53473143	16150	TM_116R	loss
CNVR_1479	5	54075152	54080831	5679	TM_117	loss
CNVR_1480	5	54304903	54312995	8092	NI6	gain
CNVR_1481	5	54688656	54690991	2335	HYB_001	gain
CNVR_1482	5	54820105	54822932	2827	T08	gain
CNVR_1487	5	56123083	56244105	121022	NI31	gain
CNVR_1488	5	56593087	56602502	9415	TM_129	gain
CNVR_1490	5	57834522	57842812	8290	HYB_008	gain
CNVR_1491	5	58399384	58401824	2440	BR1	gain
CNVR_1492	5	58628673	58630096	1423	PrPc_012	gain
CNVR_1493	5	58690321	58696428	6107	NI31	gain
CNVR_1494	6	150503	185368	34865	TM_114	gain
CNVR_1496	6	1829437	1832895	3458	TM_139	gain
CNVR_1497	6	2943673	2948564	4891	NI4	gain
CNVR_1498	6	4790833	4810668	19835	PrPc_013	gain
CNVR_1499	6	4925472	4928445	2973	PrPc_011	gain
CNVR_1502	6	6169675	6176495	6820	HYB_029	gain
CNVR_1503	6	6932154	6944832	12678	TM_103	gain
CNVR_1504	6	7124236	7158521	34285	TM_06	loss
CNVR_1505	6	7579331	7586299	6968	COEU_09	gain
CNVR_1506	6	7595036	7598794	3758	HYB_002	gain
CNVR_1508	6	10599157	10608271	9114	TAC24	gain
CNVR_1509	6	11267811	11274922	7111	COEU_18	gain
CNVR_1510	6	12105043	12115804	10761	BrCI_003	gain
CNVR_1511	6	12257827	12270811	12984	TM_140	gain
CNVR_1512	6	12975892	12985296	9404	PrPc_003	gain
CNVR_1514	6	14361666	14372261	10595	BrCI_003	gain
CNVR_1515	6	14586204	14590211	4007	T03	gain
CNVR_1516	6	14600203	14606631	6428	BR18	gain
CNVR_1517	6	16671159	16675783	4624	NI4	gain
CNVR_1518	6	17036102	17039825	3723	HYB_008	gain
CNVR_1520	6	17440694	17476369	35675	PrPc_013	gain
CNVR_1521	6	17675492	17701595	26103	TM_19	gain
CNVR_1522	6	17731427	17747063	15636	PrPc_013	gain
CNVR_1523	6	18001371	18004293	2922	T01	gain
CNVR_1524	6	18016063	18034918	18855	NI1	loss
CNVR_1527	6	18760566	18770880	10314	TM_135	gain
CNVR_1528	6	21873158	21879152	5994	NI7	gain
CNVR_1529	6	23693955	23702674	8719	TM_103	loss
CNVR_1530	6	24752638	24760584	7946	COEU_06	gain
CNVR_1531	6	26115653	26122112	6459	TM_114	gain
CNVR_1532	6	26697765	26721380	23615	TM_136R	gain
CNVR_1533	6	29202169	29209874	7705	TM_133	gain
CNVR_1534	6	29780591	29788369	7778	TM_145	loss
CNVR_1535	6	30044560	30052802	8242	NI4	gain
CNVR_1536	6	31678367	31681472	3105	COEU_08	gain
CNVR_1537	6	31911707	31919453	7746	TM_142R	loss
CNVR_1538	6	32500258	32507664	7406	ErRo_014	gain
CNVR_1539	6	32984781	33004590	19809	PrPc_001	gain
CNVR_1540	6	33040994	33049817	8823	TM_06	gain
CNVR_1541	6	34778177	34804341	26164	TM_107	loss
CNVR_1542	6	34819949	34823681	3732	ErRo_014	gain
CNVR_1543	6	36657536	36663859	6323	NI4	gain
CNVR_1544	6	37359060	37365171	6111	NI1	gain
CNVR_1545	6	37389792	37394586	4794	HYB_029	gain
CNVR_1546	6	38418522	38425882	7360	HYB_033	loss
CNVR_1547	6	39058416	39063178	4762	TM_135	gain
CNVR_1548	6	40415157	40420083	4926	PrPc_002	gain
CNVR_1549	6	40494982	40499309	4327	BR9	gain
CNVR_1550	6	40500877	40505266	4389	BR20	gain
CNVR_1553	6	40833296	40839540	6244	BR5	gain
CNVR_1554	6	42503718	42512655	8937	BR2	gain
CNVR_1555	6	42813524	42836639	23115	TM_140	gain
CNVR_1556	6	43844573	43848899	4326	ErRo_011	gain
CNVR_1557	6	44941470	44948997	7527	TAC26	gain
CNVR_1558	6	45330835	45337376	6541	ErRo_014	gain
CNVR_1559	6	47392738	47396847	4109	PrPc_015	loss
CNVR_1560	6	47461409	47464565	3156	ErRo_007	gain
CNVR_1562	6	50492969	50532759	39790	NI15	gain
CNVR_1563	6	50662934	50671243	8309	NI31	gain
CNVR_1564	7	2823091	2827021	3930	TM_36	loss
CNVR_1565	7	4046306	4060221	13915	TM_06	gain
CNVR_1566	7	5142064	5150940	8876	NARR_07	gain
CNVR_1567	7	5343850	5353438	9588	NARR_02	loss
CNVR_1569	7	8070232	8073603	3371	TM_124	gain
CNVR_1570	7	8263145	8269242	6097	NI15	gain
CNVR_1571	7	8430567	8435969	5402	HYB_034	gain
CNVR_1573	7	8698732	8704241	5509	TM_140	gain
CNVR_1574	7	10889503	10917191	27688	PrPc_015	gain
CNVR_1575	7	12264756	12268199	3443	TM_116R	loss
CNVR_1576	7	13660376	13674844	14468	HYB_009	loss
CNVR_1577	7	18274110	18285678	11568	TM_103	loss
CNVR_1578	7	19001685	19012305	10620	HYB_013	gain
CNVR_1579	7	19181486	19188635	7149	HYB_002	gain
CNVR_1580	7	22918408	22926647	8239	TM_101	gain
CNVR_1581	7	23150905	23155534	4629	TM_135	loss
CNVR_1582	7	23859261	23869054	9793	TM_132R	gain
CNVR_1584	7	24317303	24324186	6883	NI14	gain
CNVR_1585	7	27417358	27424431	7073	NARR_02	loss
CNVR_1587	7	28665245	28684748	19503	NI2	gain
CNVR_1589	7	29646928	29653352	6424	TM_143	gain
CNVR_1594	7	35171862	35181392	9530	NI29	gain
CNVR_1595	8	2586239	2591899	5660	NARR_01	loss
CNVR_1596	8	3551274	3560758	9484	ErRo_013	loss
CNVR_1599	8	4192543	4206434	13891	BR15	gain
CNVR_1601	8	4816076	4831909	15833	NARR_06	loss
CNVR_1602	8	5566761	5574258	7497	TM_114	loss
CNVR_1603	8	5704604	5714563	9959	TM_101	loss
CNVR_1604	8	5793241	5800439	7198	TM_143	loss
CNVR_1605	8	6381766	6398606	16840	PrPc_002	gain
CNVR_1606	8	7120206	7125380	5174	HYB_026	gain
CNVR_1607	8	7453844	7460428	6584	TAC25	loss
CNVR_1608	8	8422718	8434837	12119	PrPc_013	loss
CNVR_1609	8	9042803	9049232	6429	NARR_03	loss
CNVR_1610	8	9104861	9119072	14211	COEU_06	gain
CNVR_1611	8	9329682	9339349	9667	TM_124	gain
CNVR_1612	8	9816393	9827909	11516	HYB_001	loss
CNVR_1613	8	14621446	14626581	5135	NI9	loss
CNVR_1615	8	16319206	16322896	3690	TM_19	gain
CNVR_1616	8	18696152	18706781	10629	COEU_05	loss
CNVR_1617	8	19568939	19573199	4260	TM_121	gain
CNVR_1618	8	20074005	20181133	107128	TM_124	gain
CNVR_1619	8	21154727	21157783	3056	HYB_036	gain
CNVR_1621	8	22061594	22075836	14242	TM_106R	gain
CNVR_1622	8	22167773	22175652	7879	PrPc_002	gain
CNVR_1623	8	23741943	23745335	3392	HYB_033	gain
CNVR_1624	8	24329895	24340420	10525	NI6	gain
CNVR_1625	8	24609049	24630302	21253	BrCI_003	gain
CNVR_1626	8	25281022	25285245	4223	BrCI_003	gain
CNVR_1627	8	25510539	25516444	5905	T10	gain
CNVR_1628	8	25860751	25872396	11645	TM_124	gain
CNVR_1630	8	28146223	28149924	3701	PrPc_015	gain
CNVR_1631	8	28505605	28519416	13811	HYB_022	gain
CNVR_1632	8	28678634	28691956	13322	TM_03	gain
CNVR_1634	8	30004672	30020930	16258	T10	loss
CNVR_1635	8	31449220	31454791	5571	TM_03	gain
CNVR_1636	8	33115950	33127888	11938	HYB_027	gain
CNVR_1637	9	754331	758538	4207	HYB_025	loss
CNVR_1638	9	1891220	1903567	12347	ErRo_010	gain
CNVR_1639	9	2955437	2978828	23391	TM_116R	gain
CNVR_1642	9	5397224	5417633	20409	NARR_02	loss
CNVR_1643	9	5887924	5892350	4426	BR5	gain
CNVR_1646	9	6993440	6998164	4724	HYB_022	gain
CNVR_1647	9	7080817	7091745	10928	T08	gain
CNVR_1648	9	7257467	7260922	3455	PrPc_015	gain
CNVR_1649	9	7415891	7438413	22522	TM_19	gain
CNVR_1652	9	7814533	7819003	4470	BR9	gain
CNVR_1653	9	7869827	7876034	6207	NI_long	gain
CNVR_1654	9	7979508	7983422	3914	HYB_009	gain
CNVR_1655	9	8374670	8389100	14430	NARR_02	gain
CNVR_1656	9	8842912	8847517	4605	TM_03	gain
CNVR_1657	9	10962254	10966766	4512	TM_103	loss
CNVR_1658	9	12865122	12878506	13384	TM_124	gain
CNVR_429	10	1542231	1546263	4032	TM_124	loss
CNVR_430	10	1656151	1666338	10187	COEU_01	gain
CNVR_433	10	2366524	2377564	11040	NI10	gain
CNVR_434	10	3180281	3199785	19504	NI11	gain
CNVR_435	10	4701333	4707397	6064	TM_124	gain
CNVR_436	10	5592628	5609808	17180	NI4	gain
CNVR_437	10	5962705	5988709	26004	NI4	gain
CNVR_438	10	7876404	7897052	20648	TM_136R	loss
CNVR_439	10	8569723	8574817	5094	BR7	gain
CNVR_440	10	9242188	9247032	4844	TM_136R	gain
CNVR_441	10	9437091	9440587	3496	NI4	loss
CNVR_442	10	9465463	9470282	4819	PrPc_014	gain
CNVR_443	10	10330321	10350901	20580	NI31	gain
CNVR_444	10	12060503	12063980	3477	HYB_021	gain
CNVR_445	10	14137397	14140480	3083	TM_116R	gain
CNVR_446	10	14231938	14236981	5043	PrPc_013	loss
CNVR_447	10	14371157	14383579	12422	TM_121	gain
CNVR_448	10	15556879	15562824	5945	NARR_01	gain
CNVR_449	10	15641429	15655000	13571	TM_121	loss
CNVR_450	10	16387686	16397662	9976	NI16	gain
CNVR_451	10	17199257	17213518	14261	PrPc_005	gain
CNVR_452	10	17331704	17343160	11456	NARR_06	gain
CNVR_455	10	18732317	18735548	3231	TM_116R	loss
CNVR_456	10	18908550	18914196	5646	TM_133	gain
CNVR_457	10	22160032	22166228	6196	T03	loss
CNVR_458	10	23449345	23454393	5048	TM_139	loss
CNVR_459	10	24790736	24804980	14244	COEU_12	gain
CNVR_460	10	25392105	25410304	18199	TM_136R	gain
CNVR_461	10	27045641	27059376	13735	NI2	gain
CNVR_462	10	28070367	28090362	19995	TM_124	gain
CNVR_463	10	29048961	29055889	6928	TM_121	gain
CNVR_464	10	29094409	29101053	6644	TM_134	gain
CNVR_467	11	1621570	1624936	3366	TM_140	gain
CNVR_468	11	2089228	2091747	2519	T05	gain
CNVR_471	11	2574575	2577573	2998	TM_134	gain
CNVR_472	11	4037492	4068868	31376	PrPc_013	gain
CNVR_473	11	5642115	5646469	4354	COEU_05	loss
CNVR_475	11	9452030	9458996	6966	BR17	gain
CNVR_476	11	12472854	12478555	5701	PrPc_010	gain
CNVR_478	11	12878873	12884686	5813	NI4	gain
CNVR_479	11	12998401	13000042	1641	NI10	gain
CNVR_480	11	13300055	13304835	4780	T11	loss
CNVR_481	11	13349729	13356033	6304	TM_133	gain
CNVR_484	11	17293763	17300744	6981	COEU_02	gain
CNVR_485	11	18512140	18516463	4323	TM_03	gain
CNVR_486	11	18611058	18613470	2412	HYB_028	gain
CNVR_489	11	19827916	19830336	2420	TM_06	loss
CNVR_491	11	20381433	20382364	931	TM_124	gain
CNVR_492	11	20763871	20768815	4944	ErRo_010	gain
CNVR_494	11	21107306	21111042	3736	COEU_04	loss
CNVR_495	11	21153974	21155160	1186	HYB_002	gain
CNVR_497	11	21891887	21894409	2522	TM_106R	loss
CNVR_498	11	21920757	21923710	2953	NI4	gain
CNVR_499	11	21978506	21981628	3122	COEU_02	gain
CNVR_501	11	22235171	22236720	1549	COEU_02	loss
CNVR_502	11	22658963	22661166	2203	COEU_19	loss
CNVR_503	11	22983903	22989871	5968	ErRo_009	gain
CNVR_504	11	23017514	23022645	5131	PrPc_013	gain
CNVR_505	11	23383644	23385004	1360	TM_107	gain
CNVR_507	12	5072820	5078460	5640	HYB_033	gain
CNVR_508	12	5150492	5153717	3225	TM_129	gain
CNVR_509	12	5309609	5317983	8374	TM_124	gain
CNVR_510	12	5371683	5379763	8080	NI4	gain
CNVR_511	12	5643423	5650438	7015	HYB_006	gain
CNVR_512	12	6087599	6092496	4897	PrPc_005	loss
CNVR_514	12	7809689	7849592	39903	TM_124	gain
CNVR_515	12	8155779	8167618	11839	T05	gain
CNVR_516	12	8450832	8455569	4737	TM_103	gain
CNVR_517	12	9507566	9511156	3590	TM_27	gain
CNVR_518	12	9589534	9593025	3491	TM_129	gain
CNVR_519	12	9803883	9806188	2305	COEU_16	gain
CNVR_520	12	10595866	10598605	2739	NI4	gain
CNVR_521	12	11158891	11162490	3599	PrPc_014	gain
CNVR_522	12	11239907	11243316	3409	COEU_08	loss
CNVR_523	12	11530492	11549300	18808	TM_143	gain
CNVR_525	12	12690857	12692387	1530	PrPc_013	gain
CNVR_526	12	12766428	12768141	1713	ErRo_014	loss
CNVR_527	12	13135926	13140336	4410	ErRo_007	gain
CNVR_529	12	13955492	13960587	5095	TM_136R	gain
CNVR_530	12	15032248	15033730	1482	TAC25	gain
CNVR_532	12	16235011	16240500	5489	NI15	gain
CNVR_533	12	17079173	17081468	2295	TAC25	loss
CNVR_534	12	17107514	17121967	14453	COEU_06	gain
CNVR_536	12	17419782	17420955	1173	HYB_003	gain
CNVR_537	12	18812371	18818859	6488	TM_124	gain
CNVR_539	12	19149875	19151381	1506	NI1	gain
CNVR_540	12	19224363	19225206	843	TM_122	gain
CNVR_541	13	224299	238705	14406	NI9	gain
CNVR_543	13	560118	562498	2380	TM_121	loss
CNVR_544	13	668709	676196	7487	PrPc_013	gain
CNVR_546	13	2197369	2201271	3902	NI6	gain
CNVR_548	13	2783029	2786241	3212	TM_136R	loss
CNVR_549	13	3916361	3920377	4016	BR5	gain
CNVR_550	13	4651873	4656586	4713	TM_121	loss
CNVR_553	13	6452177	6453708	1531	PrPc_015	gain
CNVR_554	13	7951007	7958405	7398	NI15	gain
CNVR_555	13	9078631	9084261	5630	PrPc_012	gain
CNVR_556	13	9440821	9442042	1221	ErRo_010	gain
CNVR_557	13	11128744	11130771	2027	TM_122	gain
CNVR_559	13	12284965	12287849	2884	TM_133	gain
CNVR_560	13	14132628	14139994	7366	COEU_06	gain
CNVR_561	13	14663879	14689921	26042	NI11	gain
CNVR_562	13	14821409	14826733	5324	BR20	loss
CNVR_563	13	16559834	16562734	2900	BrCI_003	gain
CNVR_564	13	17554382	17556434	2052	NI13	gain
CNVR_565	13	17713007	17732073	19066	BR8	gain
CNVR_566	13	18063929	18067240	3311	BR5	gain
CNVR_567	13	18685058	18687841	2783	NI15	gain
CNVR_568	13	18720442	18744582	24140	COEU_02	gain
CNVR_569	13	19037402	19045279	7877	BR2	gain
CNVR_570	14	5963551	5964879	1328	PrPc_013	gain
CNVR_571	14	6745155	6748851	3696	NI4	gain
CNVR_572	14	7130292	7156555	26263	NI11	gain
CNVR_573	14	7297578	7300573	2995	COEU_21	gain
CNVR_574	14	7387828	7390365	2537	PrPc_009	gain
CNVR_575	14	7414373	7415279	906	TM_133	loss
CNVR_576	14	7626713	7635821	9108	ErRo_004	loss
CNVR_578	14	8249945	8253343	3398	TM_142R	gain
CNVR_579	14	8870835	8881172	10337	BR8	gain
CNVR_581	14	9771057	9780018	8961	TM_116R	gain
CNVR_582	14	10054480	10056433	1953	NI15	gain
CNVR_583	14	10310149	10313964	3815	TM_142R	loss
CNVR_584	14	11014705	11016931	2226	NI31	gain
CNVR_585	14	11197622	11201032	3410	TM_06	gain
CNVR_586	14	11204144	11206058	1914	NI9	gain
CNVR_587	14	11215132	11217987	2855	NI8	gain
CNVR_588	14	11339271	11343835	4564	NI31	gain
CNVR_589	14	11917377	11921594	4217	NI16	gain
CNVR_590	14	12212442	12214717	2275	HYB_008	gain
CNVR_591	14	13565449	13566670	1221	T03	loss
CNVR_592	14	13838787	13841942	3155	COEU_06	loss
CNVR_593	14	14526135	14540023	13888	TM_129	gain
CNVR_594	14	15258300	15261279	2979	TM_06	loss
CNVR_595	14	15433611	15437716	4105	T08	gain
CNVR_596	14	16462912	16464662	1750	NI3	gain
CNVR_597	14	16612488	16613558	1070	HYB_009	gain
CNVR_598	14	17931423	17932857	1434	TM_142R	loss
CNVR_599	14	18095464	18096979	1515	NI14	gain
CNVR_600	14	18694307	18696040	1733	BrCI_002	loss
CNVR_603	15	3102035	3105132	3097	TM_19	gain
CNVR_604	15	3529764	3538441	8677	TM_106R	gain
CNVR_605	15	4169213	4172397	3184	BrCI_001	gain
CNVR_606	15	4821446	4828837	7391	COEU_21	gain
CNVR_609	15	5339725	5341587	1862	PrPc_002	loss
CNVR_610	15	5470553	5472792	2239	PrPc_013	loss
CNVR_611	15	5496902	5500793	3891	TM_106R	gain
CNVR_612	15	6924788	6928111	3323	NI8	loss
CNVR_613	15	7499156	7514860	15704	ErRo_010	loss
CNVR_614	15	7712420	7722763	10343	TM_103	gain
CNVR_616	15	9389886	9403200	13314	TM_124	gain
CNVR_617	15	9431514	9436165	4651	TM_143	gain
CNVR_618	15	9498722	9508362	9640	TM_145	gain
CNVR_619	15	9569565	9572462	2897	HYB_026	gain
CNVR_620	15	9904860	9908030	3170	HYB_035	gain
CNVR_621	15	11272810	11289778	16968	TM_145	loss
CNVR_623	15	12294635	12297393	2758	NI11	gain
CNVR_624	15	12414971	12417016	2045	ErRo_004	loss
CNVR_625	15	12580056	12595928	15872	TM_135	loss
CNVR_626	15	13096520	13098067	1547	HYB_019	gain
CNVR_628	15	15354330	15355984	1654	ErRo_010	gain
CNVR_631	15	17134964	17155985	21021	NI31	gain
CNVR_633	16	505145	512048	6903	TM_19	gain
CNVR_634	16	704826	708018	3192	TM_27	gain
CNVR_635	16	808362	810928	2566	COEU_02	gain
CNVR_636	16	897520	925879	28359	NI31	gain
CNVR_637	16	1635266	1639935	4669	NI6	gain
CNVR_639	16	2309859	2317328	7469	TM_19	gain
CNVR_640	16	2322502	2326117	3615	NI4	gain
CNVR_641	16	2670761	2676883	6122	BR17	gain
CNVR_643	16	3462302	3464976	2674	NI16	loss
CNVR_645	16	4659463	4667419	7956	TM_122	gain
CNVR_646	16	5189768	5193816	4048	TM_129	loss
CNVR_647	16	5957828	5967662	9834	PrPc_002	gain
CNVR_648	16	6648694	6651109	2415	TM_129	loss
CNVR_649	16	7730680	7732932	2252	PrPc_015	loss
CNVR_650	16	8351109	8361753	10644	HYB_023	gain
CNVR_651	16	9462399	9464243	1844	TM_132R	loss
CNVR_652	16	9862329	9868030	5701	TM_124	gain
CNVR_653	16	11374712	11383300	8588	PrPc_011	gain
CNVR_655	16	13567326	13618598	51272	TM_19	gain
CNVR_656	16	13688646	13690059	1413	HYB_016	gain
CNVR_657	16	14182388	14186960	4572	TM_129	gain
CNVR_658	16	14195535	14197235	1700	HYB_030	gain
CNVR_659	16	14267475	14269061	1586	TM_101	gain
CNVR_660	16	14326212	14337447	11235	TM_136R	gain
CNVR_662	16	14855714	14859143	3429	BrCI_003	gain
CNVR_663	17	530230	533210	2980	HYB_010	gain
CNVR_664	17	1159030	1162253	3223	HYB_026	gain
CNVR_665	17	2654879	2658404	3525	TM_106R	gain
CNVR_666	17	3873651	3875222	1571	NI15	gain
CNVR_667	17	4967623	4971423	3800	NI9	loss
CNVR_668	17	5831708	5843308	11600	NI3	gain
CNVR_669	17	5929079	5947452	18373	TM_117	loss
CNVR_670	17	6593082	6606196	13114	PrPc_013	gain
CNVR_671	17	7235293	7238181	2888	PrPc_006	loss
CNVR_673	17	7542191	7545559	3368	NI4	gain
CNVR_674	17	8201630	8205794	4164	HYB_033	gain
CNVR_675	17	9063263	9066436	3173	BR5	loss
CNVR_676	17	9125004	9127314	2310	HYB_005	loss
CNVR_678	17	10759460	10766722	7262	PrPc_009	loss
CNVR_679	17	11361419	11363633	2214	TM_121	loss
CNVR_680	17	11588653	11590517	1864	HYB_031	gain
CNVR_681	17	11882906	11884875	1969	HYB_012	gain
CNVR_682	17	12035514	12040582	5068	TM_103	gain
CNVR_683	17	12314989	12316732	1743	TM_116R	gain
CNVR_684	17	12925732	12927524	1792	PrPc_015	gain
CNVR_685	17	13045957	13063738	17781	TM_143	gain
CNVR_686	18	371	62622	62251	TM_129	gain
CNVR_688	19	36641	61161	24520	NI15	gain
CNVR_689	19	209409	214072	4663	TM_139	loss
CNVR_690	19	1338671	1340701	2030	NI9	gain
CNVR_691	19	1515095	1516452	1357	BR16	gain
CNVR_692	19	2033662	2046969	13307	NARR_02	loss
CNVR_693	19	2120049	2134703	14654	TM_132R	gain
CNVR_694	19	2775789	2777259	1470	BR19	loss
CNVR_697	19	4131729	4142406	10677	TM_103	loss
CNVR_698	19	4307942	4311168	3226	COEU_04	gain
CNVR_700	19	4826143	4831676	5533	HYB_023	gain
CNVR_702	19	5768561	5771050	2489	TM_106R	gain
CNVR_704	19	6211347	6218344	6997	NARR_05	gain
CNVR_705	19	6678265	6679472	1207	NI31	gain
CNVR_706	19	6948627	6950244	1617	NI4	gain
CNVR_708	19	8669839	8680776	10937	NI4	gain
CNVR_709	19	8741414	8759965	18551	TM_106R	gain
CNVR_710	19	9771031	9773074	2043	PrPc_013	gain
CNVR_711	19	9866098	9875284	9186	TM_132R	loss
CNVR_712	19	9961389	9977744	16355	TM_116R	gain
CNVR_938	20	1461273	1465315	4042	TM_19	gain
CNVR_940	20	1806204	1817383	11179	TM_121	gain
CNVR_941	20	1903747	1908415	4668	PrPc_012	gain
CNVR_942	20	2114842	2126537	11695	ErRo_009	gain
CNVR_943	20	2551314	2553996	2682	NI9	gain
CNVR_944	20	2729524	2732048	2524	NARR_02	loss
CNVR_945	20	3058793	3065458	6665	TM_129	loss
CNVR_946	20	4657343	4666672	9329	HYB_027	loss
CNVR_947	20	5595112	5602483	7371	HYB_036	gain
CNVR_948	20	5968751	5970212	1461	TM_103	gain
CNVR_949	20	6063457	6066230	2773	TM_139	loss
CNVR_950	20	7237404	7240856	3452	TM_107	gain
CNVR_951	20	7537532	7540244	2712	HYB_014	gain
CNVR_952	20	7614751	7616523	1772	HYB_005	gain
CNVR_953	20	8641595	8646855	5260	TM_143	gain
CNVR_954	20	8989468	8992771	3303	TM_106R	gain
CNVR_955	20	9359900	9361088	1188	TM_140	loss
CNVR_956	20	9751984	9757204	5220	HYB_008	loss
CNVR_957	20	9850524	9853593	3069	TM_143	loss
CNVR_958	20	9908817	9916504	7687	NARR_01	loss
CNVR_959	20	10332763	10344815	12052	TM_132R	gain
CNVR_960	20	10718629	10727250	8621	TM_101	gain
CNVR_962	21	992587	1004972	12385	TM_124	gain
CNVR_963	21	1173802	1176575	2773	TM_103	loss
CNVR_964	21	1558081	1575548	17467	TM_133	gain
CNVR_966	21	2614931	2617622	2691	TM_129	gain
CNVR_967	21	3050601	3060257	9656	HYB_023	gain
CNVR_968	21	4798529	4847482	48953	TM_129	gain
CNVR_971	21	6123614	6137282	13668	PrPc_002	gain
CNVR_972	21	6534927	6543738	8811	HYB_006	gain
CNVR_973	21	6591330	6597588	6258	COEU_20	gain
CNVR_974	21	6879552	6884387	4835	HYB_023	gain
CNVR_975	21	6893684	6895901	2217	PrPc_013	gain
CNVR_976	21	7102984	7105182	2198	NI31	gain
CNVR_977	21	7393994	7401280	7286	NI31	loss
CNVR_978	21	7404636	7408515	3879	NARR_05	gain
CNVR_979	21	9716659	9733153	16494	TM_103	gain
CNVR_981	22	2747271	2750517	3246	TM_132R	loss
CNVR_982	22	2875111	2878025	2914	NI14	gain
CNVR_984	22	3873549	3892285	18736	TM_06	gain
CNVR_985	22	4754751	4760001	5250	TM_121	gain
CNVR_986	22	5193251	5206899	13648	TM_121	gain
CNVR_989	22	8077291	8109009	31718	TM_116R	gain
CNVR_991	22	8799165	8802974	3809	TM_135	gain
CNVR_992	22	9386731	9389193	2462	PrPc_013	loss
CNVR_993	22	11173427	11178888	5461	COEU_20	gain
CNVR_994	22	12721544	12723074	1530	TM_116R	loss
CNVR_995	22	13113012	13128621	15609	NI11	gain
CNVR_997	23	2029626	2031786	2160	NI9	gain
CNVR_999	23	3319291	3321319	2028	HYB_002	gain
CNVR_1000	23	4431580	4438342	6762	COEU_21	gain
CNVR_1001	23	5073580	5079476	5896	NI31	gain
CNVR_1002	23	5217443	5219812	2369	NI10	loss
CNVR_1004	24	3393801	3427289	33488	TM_132R	loss
CNVR_1005	25	1997100	2002803	5703	TM_03	gain
CNVR_1006	25	2129273	2131556	2283	TM_143	loss
CNVR_1007	25	2353997	2368050	14053	TM_114	loss
CNVR_1009	25	3830335	3832944	2609	NARR_03	loss
CNVR_1010	25	4211127	4216332	5205	TM_101	loss
CNVR_1012	25	4913486	4922403	8917	BR2	gain
CNVR_1013	25	5021103	5029369	8266	TM_134	loss
CNVR_1015	26	623733	628302	4569	TM_129	gain
CNVR_1016	26	920979	928338	7359	PrPc_009	gain
CNVR_1017	26	1495320	1501018	5698	COEU_21	gain
CNVR_1018	26	1769812	1776162	6350	TM_103	gain
CNVR_1020	26	5081334	5086326	4992	COEU_02	gain
CNVR_1021	26	5399504	5402155	2651	TM_27	gain
CNVR_1022	26	5462050	5507334	45284	NI4	gain
CNVR_1023	26	5722220	5749668	27448	NI31	gain
CNVR_1026	27	425928	430716	4788	COEU_02	gain
CNVR_1027	27	836079	840130	4051	COEU_21	gain
CNVR_1028	28	1045426	1060263	14837	COEU_21	gain
CNVR_1029	28	1111429	1115770	4341	BR15	gain
CNVR_1030	28	1909760	1911339	1579	ErRo_004	gain
CNVR_1031	28	4611369	4617563	6194	TM_124	gain
CNVR_1032	28	4816552	4825784	9232	HYB_034	gain
CNVR_1033	29	587208	594533	7325	TM_135	gain
CNVR_1034	29	643696	646821	3125	HYB_017	loss
CNVR_1035	29	1878172	1880519	2347	TM_140	gain
CNVR_1038	29	2236618	2241930	5312	TM_142R	gain
CNVR_1039	29	3036578	3054965	18387	ErRo_009	loss
CNVR_1040	29	3066973	3072556	5583	NARR_04	loss
CNVR_1041	29	3088660	3108630	19970	NI11	gain
CNVR_1228	30	566600	594548	27948	TM_129	gain
CNVR_1230	30	1048989	1051828	2839	NARR_03	gain
CNVR_1232	30	2127048	2129066	2018	T06	gain
CNVR_1233	30	2145710	2150013	4303	BR3	loss
CNVR_1234	30	2179220	2181591	2371	HYB_033	gain
CNVR_1235	30	2257012	2258971	1959	BR1	gain
CNVR_1236	30	3161681	3165835	4154	PrPc_015	gain
CNVR_1238	30	3715738	3718966	3228	HYB_022	gain
CNVR_1239	30	4114768	4116041	1273	TM_142R	gain
