# Supplementary material for: Copy Number Variation Mapping and Genomic Variation of Autochthonous and Commercial Turkey Populations
Source: Front Genet. 2019 Oct 29;10:982. doi: 10.3389/fgene.2019.00982 (PMC6828962; doi:10.3389/fgene.2019.00982)
Supplement: Supplementary Table S5 — Gene annotation performed using DAVID Database. Sheet1 = clustered genes; Sheet2: non-clustered genes. [file Table_5.xlsx]

## Sheet: Clustered genes
Supplementary Table S5: Gene annotation - Clustered genes according to DAVID Database
Annotation Cluster 1	Enrichment Score: 1.035
Category	Term	Count	PValue	Genes	FDR
INTERPRO	IPR003591:Leucine-rich repeat, typical subtype	5	0.054398	RTN4RL1, LRRN3, LRRC4C, DCN, XRRA1	52.9725
INTERPRO	IPR001611:Leucine-rich repeat	5	0.12199	RTN4RL1, LRRN3, LRRC4C, DCN, XRRA1	82.7053
INTERPRO	IPR000483:Cysteine-rich flanking region, C-terminal	3	0.131496	RTN4RL1, LRRN3, LRRC4C	85.0671
Annotation Cluster 2	Enrichment Score: 0.964
Category	Term	Count	PValue	Genes	FDR
INTERPRO	IPR003599:Immunoglobulin subtype	6	0.0563945	IGSF11, LRRN3, MDGA2, FSTL5, LRRC4C, LOC100126556	54.2942
INTERPRO	IPR003598:Immunoglobulin subtype 2	5	0.0602195	IGSF11, LRRN3, MDGA2, FSTL5, LRRC4C	56.7309
INTERPRO	IPR007110:Immunoglobulin-like domain	6	0.0915974	IGSF11, LRRN3, MDGA2, FSTL5, LRRC4C, LOC100126556	72.6313
INTERPRO	IPR013783:Immunoglobulin-like fold	7	0.168442	IGSF11, LRRN3, MDGA2, FSTL5, LRRC4C, ABI3BP, LOC100126556	91.6919
INTERPRO	IPR013098:Immunoglobulin I-set	3	0.288783	LRRN3, MDGA2, LRRC4C	98.9912
Annotation Cluster 3	Enrichment Score: 0.702
Category	Term	Count	PValue	Genes	FDR
INTERPRO	IPR013032:EGF-like, conserved site	4	0.158895	MASP1, JAG2, ADAM9, TLL1	90.3089
INTERPRO	IPR018097:EGF-like calcium-binding, conserved site	3	0.170286	MASP1, JAG2, TLL1	91.937
INTERPRO	IPR000742:Epidermal growth factor-like domain	4	0.183277	MASP1, JAG2, ADAM9, TLL1	93.4829
INTERPRO	IPR001881:EGF-like calcium-binding	3	0.233539	MASP1, JAG2, TLL1	97.2331
GOTERM_MF_DIRECT	GO:0005509~calcium ion binding	6	0.316248	MASP1, DSG2, FSTL5, JAG2, EDEM3, TLL1	98.3417
Annotation Cluster 4	Enrichment Score: 0.373
Category	Term	Count	PValue	Genes	FDR
GOTERM_MF_DIRECT	GO:0008270~zinc ion binding	11	0.143955	RNF150, USP3, TCEA3, ZMAT4, CA12, ZDHHC12, FHL3, ZCRB1, INTS12, CXXC5, TLL1	81.2894
Annotation Cluster 5	Enrichment Score: 0.224
Category	Term	Count	PValue	Genes	FDR
GOTERM_CC_DIRECT	GO:0016021~integral component of membrane	26	0.547278	CCDC90B, RTN4RL1, SLC44A5, LRRC4C, LMAN1, IGSF11, SLC24A1, ARHGAP1, SLC35F3, CNTNAP2, ADAM9, CA12, NOX1, LRRN3, FIBCD1, RNF150, GRIA2, DSG2, ATP2A3, ZDHHC12, LOC100543920, TOMM22, LOC104915534, CMTM3, LOC104915533, ATP7B	99.986
Annotation Cluster 6	Enrichment Score: 0.037
Category	Term	Count	PValue	Genes	FDR
GOTERM_MF_DIRECT	GO:0005524~ATP binding	7	0.934553	PKN3, ATP2A3, MSH4, ABL1, DMC1, NEK11, ATP7B	100
Annotation Cluster 7	Enrichment Score: 0.033
Category	Term	Count	PValue	Genes	FDR
INTERPRO	IPR000719:Protein kinase, catalytic domain	3	0.911118	PKN3, ABL1, NEK11	100
INTERPRO	IPR011009:Protein kinase-like domain	3	0.933588	PKN3, ABL1, NEK11	100
GOTERM_MF_DIRECT	GO:0005524~ATP binding	7	0.934553	PKN3, ATP2A3, MSH4, ABL1, DMC1, NEK11, ATP7B	100

## Sheet: Non_clustered genes
Supplementary Table 5: Gene annotation - Non-Clustered genes according to DAVID Database
Category	Term	Count	PValue	Genes	FDR
GOTERM_BP_DIRECT	GO:0001501~skeletal system development	3	0.0400091	JAG2, CHRD, COL5A2	42.8708
GOTERM_BP_DIRECT	GO:0030198~extracellular matrix organization	3	0.0935731	NOX1, APBB2, ABI3BP	73.9999
GOTERM_BP_DIRECT	GO:0001525~angiogenesis	3	0.230183	SRPX2, NOX1, ANGPT4	97.2316
GOTERM_BP_DIRECT	GO:0043123~positive regulation of I-kappaB kinase/NF-kappaB signaling	3	0.239284	AKAP13, CXXC5, ABL1	97.6482
GOTERM_BP_DIRECT	GO:0007165~signal transduction	3	0.460452	PKN3, PPP4R1, PPP2R5C	99.9788
GOTERM_CC_DIRECT	GO:0005615~extracellular space	10	0.0380385	MASP1, SRPX2, LOC100546675, CPQ, LIPG, LRRC4C, DCN, CHRD, ABI3BP, ANGPT4	35.2343
GOTERM_CC_DIRECT	GO:0015629~actin cytoskeleton	3	0.224996	SVIL, INTS6, ABL1	94.2447
GOTERM_CC_DIRECT	GO:0005794~Golgi apparatus	5	0.482945	PPHLN1, ZDHHC12, LIPG, MAPRE1, LMAN1	99.9382
GOTERM_CC_DIRECT	GO:0005576~extracellular region	3	0.499741	CCK, MASP1, THPO	99.9573
GOTERM_CC_DIRECT	GO:0009986~cell surface	3	0.650396	DSG2, RTN4RL1, LIPG	99.9992
GOTERM_CC_DIRECT	GO:0005887~integral component of plasma membrane	3	0.673625	GLRA2, JAG2, SLC52A3	99.9996
GOTERM_CC_DIRECT	GO:0005813~centrosome	3	0.690225	SYTL4, DCTN6, MAPRE1	99.9998
GOTERM_CC_DIRECT	GO:0005634~nucleus	12	0.735946	SCRT2, NAF1, E2F2, TCEA3, SVIL, LDB1, PPP2R5C, FHL3, MBD5, FGF12, XRRA1, APBB2	100
GOTERM_CC_DIRECT	GO:0005925~focal adhesion	3	0.747581	SVIL, FHL3, ADAM9	100
GOTERM_CC_DIRECT	GO:0005730~nucleolus	4	0.803371	NBN, C24H8ORF4, ABL1, NEK11	100
GOTERM_CC_DIRECT	GO:0016020~membrane	6	0.813833	JOSD1, LOC100543595, HPS6, MDGA2, AKAP13, EDEM3	100
GOTERM_CC_DIRECT	GO:0005739~mitochondrion	5	0.884914	TBC1D15, OPA1, CCDC90B, GFM1, DLD	100
GOTERM_CC_DIRECT	GO:0005654~nucleoplasm	8	0.904394	OPA1, POLE2, PPHLN1, DLD, SYTL4, CXXC5, ABL1, NEK11	100
GOTERM_CC_DIRECT	GO:0070062~extracellular exosome	13	0.920708	TBC1D15, IGSF11, LOC100543595, DSG2, RTN4RL1, CPQ, ARHGAP1, MBD5, LMAN1, VMO1, BPNT1, XYLB, ADAM9	100
GOTERM_CC_DIRECT	GO:0005829~cytosol	3	0.982146	AKAP13, RGS7, ABL1	100
GOTERM_CC_DIRECT	GO:0005737~cytoplasm	9	0.992364	USP3, SRPX2, CPQ, C24H8ORF4, IDO2, CXXC5, XRRA1, APBB2, CMTM3	100
GOTERM_CC_DIRECT	GO:0005886~plasma membrane	4	0.994437	DSG2, SVIL, LOC104915534, USP6NL	100
GOTERM_MF_DIRECT	GO:0005096~GTPase activator activity	4	0.0789433	TBC1D15, ARHGAP1, RGS7, USP6NL	58.8008
GOTERM_MF_DIRECT	GO:0003677~DNA binding	6	0.242519	LOC100543595, TCEA3, POLE2, MBD5, CBY1, DMC1	94.997
GOTERM_MF_DIRECT	GO:0044822~poly(A) RNA binding	8	0.651146	NAF1, MRPL3, LOC100543595, PPHLN1, GFM1, ZCRB1, MAPRE1, DCN	99.9988
INTERPRO	IPR014716:Fibrinogen, alpha/beta/gamma chain, C-terminal globular, subdomain 1	3	0.0250282	FIBCD1, COL5A2, ANGPT4	28.9566
INTERPRO	IPR009000:Translation elongation/initiation factor/Ribosomal, beta-barrel	3	0.0325359	NAF1, MRPL3, GFM1	35.9909
INTERPRO	IPR001007:von Willebrand factor, type C	3	0.0408059	JAG2, CHRD, COL5A2	42.9897
INTERPRO	IPR016024:Armadillo-type fold	6	0.110944	DOHH, PPP4R1, PPP2R5C, DIAPH3, ZER1, C8H10ORF76	79.5284
INTERPRO	IPR013320:Concanavalin A-like lectin/glucanase, subgroup	3	0.343605	MDGA2, CNTNAP2, LMAN1	99.6581
INTERPRO	IPR003961:Fibronectin, type III	3	0.456805	LRRN3, MDGA2, ABI3BP	99.9734
INTERPRO	IPR011989:Armadillo-like helical	3	0.473257	DOHH, PPP4R1, ZER1	99.9824
INTERPRO	IPR013083:Zinc finger, RING/FYVE/PHD-type	4	0.534427	RNF150, USP3, SYTL4, INTS12	99.9967
INTERPRO	IPR001849:Pleckstrin homology domain	3	0.561788	PLEKHJ1, AKAP13, PLEKHA2	99.9985
INTERPRO	IPR011993:Pleckstrin homology-like domain	4	0.600587	PLEKHJ1, AKAP13, APBB2, PLEKHA2	99.9996
INTERPRO	IPR027417:P-loop containing nucleoside triphosphate hydrolase	4	0.964851	OPA1, GFM1, MSH4, DMC1	100
KEGG_PATHWAY	mgp00561:Glycerolipid metabolism	3	0.0993556	LIPG, MGLL, LOC100548793	63.9754
KEGG_PATHWAY	mgp04514:Cell adhesion molecules (CAMs)	4	0.103649	NLGN4X, CNTNAP2, LRRC4C, LOC100126556	65.6162
KEGG_PATHWAY	mgp04350:TGF-beta signaling pathway	3	0.193082	LOC100542113, DCN, CHRD	87.6695
KEGG_PATHWAY	mgp01100:Metabolic pathways	11	0.749548	LOC100538920, POLE2, ADK, DLD, LIPG, IDO2, MGLL, SPAM1, BPNT1, LOC100548793, XYLB	99.9999
