# Supplementary material for: Copy Number Variation Mapping and Genomic Variation of Autochthonous and Commercial Turkey Populations
Source: Front Genet. 2019 Oct 29;10:982. doi: 10.3389/fgene.2019.00982 (PMC6828962; doi:10.3389/fgene.2019.00982)
Supplement: Supplementary Table S6 — Annotation of all genes mapping within the breed_CNVRs. [file Table_6.xlsx]

## Sheet: Foglio1
Supplementary Table S6: Annotation of all genes mapping within the breed_CNVRs
Chr	Start	End	CNVR State	Genes	GOTERM_BP	GOTERM_CC	GOTERM_MF_DIRECT	KEGG_PATHWAY
BR (n=31)
1	22887390	22922402	gain	KCND2 (potassium voltage-gated channel, Shal-related subfamily, member 2)	GO:0019228~neuronal action potential,GO:0019233~sensory perception of pain,GO:0045475~locomotor rhythm,GO:0051260~protein homooligomerization,	GO:0008076~voltage-gated potassium channel complex,GO:0016021~integral component of membrane,GO:0043025~neuronal cell body,GO:0043197~dendritic spine,	GO:0005249~voltage-gated potassium channel activity,GO:0005250~A-type (transient outward) potassium channel activity,
1	26682440	26853466	gain	LRRN3 (leucine rich repeat neuronal 3	GO:0051965~positive regulation of synapse assembly,	GO:0016021~integral component of membrane
				IMMP2L (inner mitochondrial membrane peptidase subunit 2)				mgp03060:Protein export
4	3317979	3323973	gain	NAF1 (nuclear assembly factor 1 ribonucleoprotein)	GO:0001522~pseudouridine synthesis, GO:0042254~ribosome biogenesis, GO:1904874~positive regulation of telomerase RNA localization to Cajal body	GO:0005634~nucleus GO:0005732~small nucleolar ribonucleoprotein complex	GO:0044822~poly(A) RNA binding, GO:0070034~telomerase RNA binding
4	41855086	41873438	gain	LOC104910743 (TLR2A) (toll-like receptor 2 type-1)	GO:0002224~toll-like receptor signaling pathway, GO:0006954~inflammatory response, GO:0034134~toll-like receptor 2 signaling pathway, GO:0045087~innate immune response	GO:0005886~plasma membrane, GO:0016021~integral component of membrane, GO:0031226~intrinsic component of plasma membrane	GO:0004872~receptor activity, GO:0004888~transmembrane signaling receptor activity	gga04145:Phagosome,gga04620:Toll-like receptor signaling pathway,gga05168:Herpes simplex infection,
5	665819	681678	gain	TCP11L1 (t-complex 11 like 1)		GO:0005874~microtubule
12	18988164	18990974	gain	FAM96A (family with sequence similarity 96 member A )	GO:0007059~chromosome segregation, GO:0016226~iron-sulfur cluster assembly	GO:0005634~nucleus, GO:0005654~nucleoplasm, GO:0005737~cytoplasm
25	3524942	3530365	gain	FHL3 (four and a half LIM domains 3)	GO:0030036~actin cytoskeleton organization	GO:0001725~stress fiber GO:0005634~nucleus GO:0005925~focal adhesion GO:0030018~Z disc	GO:0008270~zinc ion binding,
BrCl (n=5)
1	60207061	60211406	loss	MICAL3 (microtubule associated monooxygenase, calponin and LIM domain containing 3)
CoEu (n=22)
1	73102527	73121689	gain	ARHGEF5 (Rho guanine nucleotide exchange factor 5)
11	1166208	1168850	loss	OPA1 (mitochondrial dynamin like GTPase)	GO:0000002~mitochondrial genome maintenance GO:0006915~apoptotic process GO:0007005~mitochondrion organization GO:0007007~inner mitochondrial membrane organization GO:0007601~visual perception GO:0008053~mitochondrial fusion GO:0090201~negative regulation of release of cytochrome c from mitochondria GO:0090398~cellular senescence GO:1902236~negative regulation of endoplasmic reticulum stress-indu…	GO:0005654~nucleoplasm GO:0005739~mitochondrion GO:0005741~mitochondrial outer membrane GO:0005758~mitochondrial intermembrane space GO:0030061~mitochondrial crista	GO:0003924~GTPase activity GO:0005525~GTP binding
11	15222514	15231473	gain	THPO (thrombopoietin)	GO:0008283~cell proliferation,	GO:0005576~extracellular region		mgp04060:Cytokine-cytokine receptor interaction mgp04630:Jak-STAT signaling pathway
				CHRD (chordin)	GO:0001501~skeletal system development, GO:0001649~osteoblast differentiation, GO:0001702~gastrulation with mouth forming second, GO:0001707~mesoderm formation, GO:0002053~positive regulation of mesenchymal cell proliferation, GO:0021919~BMP signaling pathway involved in spinal cord dorsal/ventral patterning, GO:0030336~negative regulation of cell migration, GO:0030514~negative regulation of BMP …	GO:0005615~extracellular space	GO:0008201~heparin binding	mgp04350:TGF-beta signaling pathway
ErRo (n=9)
3	18762806	18813196	loss	LOC100548692 (threonylcarbamoyladenosine tRNA methylthiotransferase)
4	42553321	42559337	loss	NMU (neuromedin U)	GO:0006940~regulation of smooth muscle contraction	GO:0005576~extracellular region	GO:0005179~hormone activity
15	17014515	17016977	gain	TCF7 (transcription factor 7 (T-cell specific, HMG-box)	GO:0021915~neural tube development, GO:0030538~embryonic genitalia morphogenesis, GO:0033153~T cell receptor V(D)J recombination,GO:0042127~regulation of cell proliferation, GO:0044336~canonical Wnt signaling pathway involved in negative regulation of apoptotic process, GO:0046632~alpha-beta T cell differentiation, GO:0048557~embryonic digestive tract morphogenesis, GO:0048619~embryonic hindgut m…	GO:0005719~nuclear euchromatin	GO:0001047~core promoter binding GO:0001227~transcriptional repressor activity, RNA polymerase II transcription regulatory region sequence-specific binding	mgp04310:Wnt signaling pathway mgp04520:Adherens junction mgp04916:Melanogenesis
30	3321664	3323591	loss	LOC100547703 (semaphorin-4D-like)
NI (n=26)
1	10810156	10814773	gain	DLD (dihydrolipoamide dehydrogenase)	GO:0006120~mitochondrial electron transport, NADH to ubiquinone, GO:0006508~proteolysis, GO:0007369~gastrulation, GO:0042391~regulation of membrane potential, GO:0045454~cell redox homeostasis, GO:0048240~sperm capacitation	GO:0005654~nucleoplasm, GO:0005739~mitochondrion, GO:0005929~cilium, GO:0043159~acrosomal matrix, GO:0043209~myelin sheath, GO:0045254~pyruvate dehydrogenase complex	GO:0004148~dihydrolipoyl dehydrogenase activity, GO:0034604~pyruvate dehydrogenase (NAD+) activity, GO:0050660~flavin adenine dinucleotide binding	mgp00010:Glycolysis/Gluconeogenesis, mgp00020:Citrate cycle (TCA cycle), mgp00260:Glycine, serine and threonine metabolism, mgp00280:Valine, leucine and isoleucine degradation, mgp00620:Pyruvate metabolism, mgp00630:Glyoxylate and dicarboxylate metabolism, mgp01100:Metabolic pathways, mgp01130:Biosynthesis of antibiotics, mgp01200:Carbon metabolism
				LOC104917450 aminin subunit beta 4 (LAMB4)				gga04510:Focal adhesion, gga04512:ECM-receptor interaction
1	26932568	26941493	gain	IMMP2L (inner mitochondrial membrane peptidase subunit 2)				mgp03060:Protein export
1	111714447	111737887	gain	CFAP47 (cilia and flagella associated protein 47)
2	9479087	9482328	loss	LOC104909519 (ATL2) (atlastin GTPase 2)	GO:0007029~endoplasmic reticulum organization, GO:0007030~Golgi organization, GO:0051260~protein homooligomerization	GO:0005783~endoplasmic reticulum, GO:0016021~integral component of membrane	GO:0003924~GTPase activity, GO:0005525~GTP binding
2	105967166	105987500	gain	LOC104910037 (block of proliferation 1 (BOP1)
				SCX (scleraxis bHLH transcription factor)	GO:0006351~transcription, DNA-templated, GO:0006355~regulation of transcription, DNA-templated, GO:0035989~tendon development, GO:0044344~cellular response to fibroblast growth factor stimulus, GO:0061056~sclerotome development, GO:0071773~cellular response to BMP stimulus	GO:0005634~nucleus	GO:0003677~DNA binding, GO:0046983~protein dimerization activity
3	43790248	43791763	gain	PPP4R1 (protein phosphatase 4 regulatory subunit 1)	GO:0007165~signal transduction	GO:0030289~protein phosphatase 4 complex	GO:0030362~protein phosphatase type 4 regulator activity
3	78336389	78352864	gain	LOC104910440 (CUB and sushi domain-containing protein 3-like)
4	9451898	9456516	loss	RNF150 (ring finger protein 150)		GO:0016021~integral component of membrane	GO:0008270~zinc ion binding
5	48780066	48783254	loss	WDR20 (WD repeat domain 20)	GO:0016579~protein deubiquitination
5	56091855	56101756	loss	MDGA2 (MAM domain containing glycosylphosphatidylinositol anchor 2)		GO:0016020~membrane
7	30092851	30105972	gain	MBD5 (methyl-CpG binding domain protein 5)	GO:0002230~positive regulation of defense response to virus by host, GO:0007399~nervous system development, GO:0044708~single-organism behavior, GO:0098779~mitophagy in response to mitochondrial depolarization, GO:0098792~xenophagy	GO:0005634~nucleus, GO:0010369~chromocenter, GO:0070062~extracellular exosome	GO:0003677~DNA binding, GO:0003682~chromatin binding
9	5175182	5199741	gain	CSTF2 (cleavage stimulation factor subunit 2)	GO:0006378~mRNA polyadenylation, GO:0098789~pre-mRNA cleavage required for polyadenylation	GO:0005847~mRNA cleavage and polyadenylation specificity factor complex	GO:0000166~nucleotide binding, GO:0003729~mRNA binding	gga03015:mRNA surveillance pathway
				TRMT12 (tRNA methyltransferase 12 homolog)	GO:0008033~tRNA processing		GO:0016740~transferase activity
				SYTL4 (synaptotagmin like 4)	GO:0006886~intracellular protein transport, GO:0006887~exocytosis, GO:0045921~positive regulation of exocytosis, GO:0046676~negative regulation of insulin secretion, GO:0050714~positive regulation of protein secretion, GO:0071985~multivesicular body sorting pathway	GO:0005654~nucleoplasm, GO:0005768~endosome, GO:0005813~centrosome, GO:0019898~extrinsic component of membrane, GO:0030141~secretory granule	GO:0005543~phospholipid binding
				NOX1 (NADPH oxidase 1)	GO:0001525~angiogenesis,GO:0003081~regulation of systemic arterial blood pressure by renin-angiotensin,GO:0008284~positive regulation of cell proliferation,GO:0010575~positive regulation of vascular endothelial growth factor production,GO:0016477~cell migration,GO:0030198~extracellular matrix organization,GO:0042554~superoxide anion generation,GO:0042743~hydrogen peroxide metabolic process,GO:004…	GO:0005769~early endosome,GO:0016021~integral component of membrane,GO:0043020~NADPH oxidase complex,GO:0071438~invadopodium membrane,	GO:0016175~superoxide-generating NADPH oxidase activity,GO:0030171~voltage-gated proton channel activity,	mgp04145:Phagosome
				SRPX2 (sushi repeat containing protein, X-linked 2)	GO:0001525~angiogenesis, GO:0016337~single organismal cell-cell adhesion, GO:0042325~regulation of phosphorylation, GO:0048870~cell motility, GO:0051965~positive regulation of synapse assembly, GO:0071625~vocalization behavior, GO:0090050~positive regulation of cell migration involved in sprouting angiogenesis	GO:0005615~extracellular space, GO:0005737~cytoplasm
21	2487150	2522661	gain	ATP2A3 (ATPase sarcoplasmic/endoplasmic reticulum Ca2+ transporting 3)	GO:0006874~cellular calcium ion homeostasis, GO:0070588~calcium ion transmembrane transport	GO:0005887~integral component of plasma membrane, GO:0016021~integral component of membrane, GO:0016529~sarcoplasmic reticulum, GO:0033017~sarcoplasmic reticulum membrane	GO:0005388~calcium-transporting ATPase activity, GO:0005524~ATP binding, GO:0046872~metal ion binding	gga04020:Calcium signaling pathway
				LOC104913863 (ZZEF1) (zinc finger ZZ-type and EF-hand domain containing 1)
23	2198187	2203979	complex	LOC104914165 (arginine-glutamic acid dipeptide repeats (RERE)	GO:0006338~chromatin remodeling, GO:0021691~cerebellar Purkinje cell layer maturation, GO:0021930~cerebellar granule cell precursor proliferation, GO:0021942~radial glia guided migration of Purkinje cell, GO:0048755~branching morphogenesis of a nerve, GO:0048813~dendrite morphogenesis	GO:0000118~histone deacetylase complex	GO:0001105~RNA polymerase II transcription coactivator activity, GO:0001106~RNA polymerase II transcription corepressor activity, GO:0003682~chromatin binding, GO:0003700~transcription factor activity, sequence-specific DNA binding, GO:0008270~zinc ion binding,GO:0043565~sequence-specific DNA binding
PrPc (n=13)
1	175858843	176089042	loss	VMO1 (vitelline membrane outer layer 1 homolog)		GO:0005615~extracellular space, GO:0005623~cell, GO:0070062~extracellular exosome
				GUCY1A2 (guanylate cyclase 1, soluble, alpha 2)	GO:0007165~signal transduction, GO:0030828~positive regulation of cGMP biosynthetic process, GO:0035556~intracellular signal transduction	GO:0005886~plasma membrane, GO:0008074~guanylate cyclase complex, soluble	GO:0000166~nucleotide binding, GO:0004383~guanylate cyclase activity, GO:0020037~heme binding	gga00230:Purine metabolism, gga04270:Vascular smooth muscle contraction, gga04540:Gap junction
5	56942811	56960200	gain	DNAAF2 (dynein axonemal assembly factor 2)
				POLE2 (DNA polymerase epsilon 2, accessory subunit)	GO:0006261~DNA-dependent DNA replication,	GO:0005654~nucleoplasm, GO:0008622~epsilon DNA polymerase complex	GO:0003677~DNA binding, GO:0003887~DNA-directed DNA polymerase activity	mgp00230:Purine metabolism, mgp00240:Pyrimidine metabolism, mgp01100:Metabolic pathways, mgp03030:DNA replication, mgp03410:Base excision repair, mgp03420:Nucleotide excision repair
11	12694075	12698498	gain	FGF12 (fibroblast growth factor 12)	GO:0007268~chemical synaptic transmission,GO:0008344~adult locomotory behavior,GO:0008543~fibroblast growth factor receptor signaling pathway,GO:0010765~positive regulation of sodium ion transport,GO:0050905~neuromuscular process	GO:0005634~nucleus		mgp04010:MAPK signaling pathway, mgp04810:Regulation of actin cytoskeleton
NARR (n=7)
3	69742703	69759181	loss	NBN (nibrin)	GO:0006302~double-strand break repair, GO:0007095~mitotic G2 DNA damage checkpoint, GO:0008283~cell proliferation, GO:0031860~telomeric 3' overhang formation, GO:0031954~positive regulation of protein autophosphorylation, GO:0032206~positive regulation of telomere maintenance, GO:0033674~positive regulation of kinase activity, GO:0045190~isotype switching, GO:0050885~neuromuscular process control…	GO:0000784~nuclear chromosome, telomeric region, GO:0005657~replication fork, GO:0005730~nucleolus, GO:0016605~PML body, GO:0030870~Mre11 complex, GO:0035861~site of double-strand break, GO:0042405~nuclear inclusion body	GO:0003684~damaged DNA binding, GO:0004003~ATP-dependent DNA helicase activity	mgp03440:Homologous recombination
5	20075007	20158750	gain	LRRC4C (leucine rich repeat containing 4C)	GO:0006469~negative regulation of protein kinase activity, GO:0019221~cytokine-mediated signaling pathway, GO:0046426~negative regulation of JAK-STAT cascade, GO:0050770~regulation of axonogenesis	GO:0005615~extracellular space, GO:0005737~cytoplasm, GO:0016021~integral component of membrane	GO:0004860~protein kinase inhibitor activity	mgp04514:Cell adhesion molecules (CAMs)
6	7633195	7636857	loss	SHH (sonic hedgehog)	GO:0001569~patterning of blood vessels, GO:0001570~vasculogenesis, GO:0001658~branching involved in ureteric bud morphogenesis, GO:0001709~cell fate determination, GO:0001755~neural crest cell migration, GO:0001895~retina homeostasis, GO:0001947~heart looping, GO:0002052~positive regulation of neuroblast proliferation, GO:0002076~osteoblast development, GO:0002320~lymphoid progenitor cell differe…	GO:0005576~extracellular region, GO:0005578~proteinaceous extracellular matrix, GO:0005615~extracellular space, GO:0005622~intracellular, GO:0005886~plasma membrane, GO:0009986~cell surface, GO:0045121~membrane raft	gga04340:Hedgehog signaling pathway
8	25894281	25901418	gain	LOC104912027 (TCF7L2) (transcription factor 7-like 2)	GO:0000122~negative regulation of transcription from RNA polymerase II promoter, GO:0001568~blood vessel development, GO:0006357~regulation of transcription from RNA polymerase II promoter, GO:0007050~cell cycle arrest, GO:0008283~cell proliferation, GO:0010909~positive regulation of heparan sulfate proteoglycan biosynthetic process, GO:0032024~positive regulation of insulin secretion, GO:0032092…	GO:0000790~nuclear chromatin, GO:0005634~nucleus, GO:0005654~nucleoplasm, GO:0005667~transcription factor complex, GO:0005737~cytoplasm, GO:0032993~protein-DNA complex, GO:0070369~beta-catenin-TCF7L2 complex	GO:0000978~RNA polymerase II core promoter proximal region sequence-specific DNA binding, GO:0003700~transcription factor activity, sequence-specific DNA binding, GO:0008013~beta-catenin binding, GO:0043565~sequence-specific DNA binding, GO:0044212~transcription regulatory region DNA binding	gga04310:Wnt signaling pathway, gga04520:Adherens junction, gga04916:Melanogenesis
MEX (n=26)
1	21275407	21289072	loss	SPAM1 (sperm adhesion molecule 1)	GO:0005975~carbohydrate metabolic process, GO:0007342~fusion of sperm to egg plasma membrane		GO:0004415~hyalurononglucosaminidase activity	mgp00531:Glycosaminoglycan degradation, mgp01100:Metabolic pathways
1	70315710	70331242	gain	LOC104912557 ( ataxin-10-like)
1	78868995	78875787	gain	C1H3orf30 (hromosome 1 C3orf30 homolog)
				IGSF11 (immunoglobulin superfamily member 11)		GO:0016021~integral component of membrane, GO:0070062~extracellular exosome
2	34449131	34456645	gain	GPAT2 (glycerol-3-phosphate acyltransferase 2, mitochondrial)	GO:0006072~glycerol-3-phosphate metabolic process, GO:0019432~triglyceride biosynthetic process	GO:0005739~mitochondrion	GO:0004366~glycerol-3-phosphate O-acyltransferase activity	mgp00561:Glycerolipid metabolism, mgp00564:Glycerophospholipid metabolism, mgp01100:Metabolic pathways
2	46212499	46215009	loss	SASH1 (SAM and SH3 domain containing 1)	GO:0000209~protein polyubiquitination, GO:0010595~positive regulation of endothelial cell migration, GO:0031666~positive regulation of lipopolysaccharide-mediated signaling pathway, GO:0043507~positive regulation of JUN kinase activity, GO:0045766~positive regulation of angiogenesis, GO:1900044~regulation of protein K63-linked ubiquitination, GO:1900745~positive regulation of p38MAPK cascade, GO:…	GO:0043234~protein complex
3	54763054	54791559	loss	DSG2 (desmoglein 2)	GO:0002934~desmosome organization, GO:0003165~Purkinje myocyte development, GO:0007156~homophilic cell adhesion via plasma membrane adhesion molecules, GO:0086073~bundle of His cell-Purkinje myocyte adhesion involved in cell communication, GO:0086091~regulation of heart rate by cardiac conduction, GO:0098911~regulation of ventricular cardiac muscle cell action potential	GO:0005886~plasma membrane, GO:0009986~cell surface, GO:0014704~intercalated disc, GO:0016021~integral component of membrane, GO:0030057~desmosome, GO:0070062~extracellular exosome	GO:0005509~calcium ion binding
4	4038255	4045727	gain	TLL1 (t-complex 11 like 1)	GO:0006508~proteolysis, GO:0007275~multicellular organism development, GO:0030154~cell differentiation	GO:0005576~extracellular region	GO:0004222~metalloendopeptidase activity, GO:0005509~calcium ion binding, GO:0008270~zinc ion binding
4	5248891	5268412	loss	NEK1 (NIMA related kinase 1)	GO:0042384~cilium assembly	GO:0000242~pericentriolar material, GO:0005634~nucleus, GO:0005737~cytoplasm	GO:0004702~receptor signaling protein serine/threonine kinase activity, GO:0005524~ATP binding
4	28035679	28131621	gain	LOC100545106 (ARHGEF38) (rho guanine nucleotide exchange factor 38-like)
				INTS12 (integrator complex subunit 12)	GO:0016180~snRNA processing	GO:0032039~integrator complex	GO:0008270~zinc ion binding
				LOC104910653 (GSTCD) glutathione S-transferase C-terminal domain containing		GO:0005737~cytoplasm, GO:0070062~extracellular exosome
5	51399688	51426240	gain	LOC104911256 (IQGAP3) (ras GTPase-activating-like protein)
				JAG2 (jagged 2)	GO:0001501~skeletal system development, GO:0003016~respiratory system process, GO:0007219~Notch signaling pathway, GO:0007283~spermatogenesis, GO:0009912~auditory receptor cell fate commitment, GO:0016331~morphogenesis of embryonic epithelium, GO:0030155~regulation of cell adhesion, GO:0042127~regulation of cell proliferation, GO:0042492~gamma-delta T cell differentiation, GO:0045061~thymic T cel…	GO:0005887~integral component of plasma membrane	GO:0005509~calcium ion binding	mgp04330:Notch signaling pathway
6	6019513	6039292	gain	XYLB (xylulokinase)	GO:0005997~xylulose metabolic process	GO:0070062~extracellular exosome	GO:0004856~xylulokinase activity	mgp00040:Pentose and glucuronate interconversions, mgp01100:Metabolic pathways
6	40555965	40605434	loss	MRPL3 (mitochondrial ribosomal protein L3)	GO:0006412~translation	GO:0005762~mitochondrial large ribosomal subunit	GO:0003735~structural constituent of ribosome, GO:0044822~poly(A) RNA binding	mgp03010:Ribosome
				NEK11 (NIMA related kinase 11)	GO:0016572~histone phosphorylation, GO:0031572~G2 DNA damage checkpoint, GO:0031573~intra-S DNA damage checkpoint, GO:0035556~intracellular signal transduction, GO:0044772~mitotic cell cycle phase transition, GO:1901990~regulation of mitotic cell cycle phase transition	GO:0005654~nucleoplasm,GO:0005730~nucleolus,	GO:0004672~protein kinase activity,GO:0004674~protein serine/threonine kinase activity,GO:0005524~ATP binding,
7	24199559	24256083	gain	PARP15 (poly(ADP-ribose) polymerase family member 15)			GO:0003950~NAD+ ADP-ribosyltransferase activity,
12	17335755	17362352	gain	SLC24A1 (solute carrier family 24 member 1)	GO:0055085~transmembrane transport	GO:0016021~integral component of membrane		mgp04744:Phototransduction
				DENND4A (DENN domain containing 4A)			GO:0017112~Rab guanyl-nucleotide exchange factor activity
14	7788433	7801102	gain	ERC2 (ELKS/RAB6-interacting/CAST family member )		GO:0048786~presynaptic active zone
19	5128731	5144247	loss	ZDHHC12 (zinc finger DHHC-type containing 12)	GO:0018345~protein palmitoylation	GO:0005783~endoplasmic reticulum, GO:0005794~Golgi apparatus, GO:0016021~integral component of membrane	GO:0008270~zinc ion binding, GO:0019706~protein-cysteine S-palmitoyltransferase activity
				ZER1 (zyg-11 related cell cycle regulator)	GO:0051438~regulation of ubiquitin-protein transferase activity	GO:0031462~Cul2-RING ubiquitin ligase complex	GO:0004842~ubiquitin-protein transferase activity
				PKN3 (protein kinase N3)	GO:0007165~signal transduction,GO:0010631~epithelial cell migration,		GO:0004674~protein serine/threonine kinase activity,GO:0005524~ATP binding,	mgp05132:Salmonella infection,
19	7796814	7802857	loss	GPSM1 (G-protein signaling modulator 1)	GO:0008277~regulation of G-protein coupled receptor protein signaling pathway,		GO:0005092~GDP-dissociation inhibitor activity,
21	325756	351646	loss	RTN4RL1 (reticulon 4 receptor like 1)		GO:0009986~cell surface,GO:0016021~integral component of membrane,GO:0046658~anchored component of plasma membrane,GO:0070062~extracellular exosome,	GO:0004872~receptor activity,
HYB (n=38)
1	49137491	49147446	gain	JOSD1 (Josephin domain containing 1)	GO:0016579~protein deubiquitination	GO:0016020~membrane	GO:0004843~thiol-dependent ubiquitin-specific protease activity
				TOMM22 (translocase of outer mitochondrial membrane 22)	GO:0045040~protein import into mitochondrial outer membrane	GO:0005742~mitochondrial outer membrane translocase complex, GO:0005743~mitochondrial inner membrane, GO:0016021~integral component of membrane
				CBY1 (chibby family member 1, beta catenin antagonist)	GO:0042384~cilium assembly, GO:0045444~fat cell differentiation, GO:0055007~cardiac muscle cell differentiation, GO:0090090~negative regulation of canonical Wnt signaling pathway	GO:0036064~ciliary basal body	GO:0003677~DNA binding
				DMC1 (DNA meiotic recombinase 1)	GO:0001541~ovarian follicle development,GO:0001556~oocyte maturation,GO:0006281~DNA repair,GO:0007129~synapsis,GO:0007131~reciprocal meiotic recombination,GO:0007141~male meiosis I,GO:0007286~spermatid development,	GO:0000781~chromosome, telomeric region,GO:0000794~condensed nuclear chromosome,	GO:0003677~DNA binding,GO:0005524~ATP binding,GO:0008094~DNA-dependent ATPase activity,
2	59651757	59670553	gain	LOC104909800 (MROH2AL2) (maestro heat-like repeat-containing protein family member 2B)
12	13262578	13266505	gain	AKAP13 (A-kinase anchoring protein 13)	GO:0035025~positive regulation of Rho protein signal transduction, GO:0035556~intracellular signal transduction, GO:0043123~positive regulation of I-kappaB kinase/NF-kappaB signaling, GO:0055007~cardiac muscle cell differentiation, GO:0060297~regulation of sarcomere organization, GO:0060348~bone development, GO:0086023~adrenergic receptor signaling pathway involved in heart process, GO:1900169~re…	GO:0005829~cytosol, GO:0005884~actin filament, GO:0016020~membrane, GO:0030864~cortical actin cytoskeleton	GO:0004691~cAMP-dependent protein kinase activity, GO:0005089~Rho guanyl-nucleotide exchange factor activity
